# Supplementary material for: Neurons embedded in loop‐like motifs act as central hubs for brain‐wide integration
Source: J Physiol. 2026 Mar 5;604(7):2958–84. doi: 10.1113/JP289827 (PMC13039282; doi:10.1113/JP289827)
Supplement: Supplementary file 2 — Supplementary_Data_Materials [file TJP-604-2958-s003.xlsx]

## Sheet: Area-Pairs Statistics
Area-Pair	Neurons Areai	Neurons Areaj	Mice	Total Inter-regional Pairs Probability	Areai to Areaj Delayed Pairs Probability	Areai from Areaj Delayed Pairs Probability	Normalized Difference on Delayed Pairs Probability	Binomial Test on Delayed Pairs (p-value)	Synchronous Pairs Probability	Int-Ext Index centered on Areai	Int-Ext Index centered on Areaj	Total Loop-like Probability	Direct Loop-like Probability	Reverse Loop-like Probability	Normalized Difference on Loop-like	Binomial Test on Loop-like (p-value)
ACA-ACB	75	154	2	0.012543	0.00395189	0.00171821	0.393939	0.035082	0.00687285	0.180773	0.0469886	6.27156e-05	0	6.27156e-05	-1	0.0074526
ACA-CA1	568	297	6	0.0139996	0.00420616	0.00473978	-0.0596491	0.343268	0.00505368	0.2953	0.0849641	0.000133995	1.85186e-06	0.000132143	-0.972359	7.89352e-21
ACA-CA3	83	68	1	0.0806166	0.0228561	0.0302977	-0.14	0.0177793	0.0274628	0.280987	0.178357	0.00222845	8.64289e-05	0.00214202	-0.922431	5.84417e-111
ACA-CL	12	23	1	0	0	0	0	1	0	0	0	0	0	0	0	1
ACA-DG	651	410	7	0.0313713	0.00308389	0.0203004	-0.736243	6.92208e-141	0.00798704	0.404766	0.15134	0.000234281	2.56877e-06	0.000231713	-0.978071	3.23677e-94
ACA-DP	21	35	1	0.029932	0.00816327	0.00272109	0.5	0.289063	0.0190476	0.34375	0.200536	0	0	0	0	1
ACA-IC	30	55	1	0.089697	0.0290909	0.0351515	-0.0943396	0.382126	0.0254545	0.481598	0.332834	0.0047138	0	0.0047138	-1	5.11432e-25
ACA-ILA	87	220	2	0.0082777	0.00178015	0.00106809	0.25	0.215327	0.00542946	0.133985	0.136591	3.92961e-06	0	3.92961e-06	-1	0.558551
ACA-LD	45	21	1	0.0179894	0.0031746	0.00846561	-0.454545	0.226562	0.00634921	0.313495	0.0250553	0	0	0	0	1
ACA-LGd	401	293	3	0.0101404	0.00320223	0.00310941	0.0147059	0.855702	0.00382875	0.243535	0.238125	1.15684e-05	2.09567e-07	1.13588e-05	-0.963769	3.57381e-13
ACA-LH	84	24	2	0.00151515	0.00151515	0	1	1	0	0.108221	0.0068326	0	0	0	0	1
ACA-LP	194	327	4	0.00532589	0.00160622	0.00160622	0	1	0.00211345	0.12499	0.0855723	2.14761e-06	0	2.14761e-06	-1	1
ACA-LS	166	393	3	0.0415176	0.00898181	0.0197153	-0.374026	6.07367e-26	0.0128205	0.257443	0.211814	0.00180356	1.5168e-05	0.00178839	-0.98318	2.22507e-308
ACA-LSr	263	393	1	0.0119293	0.00279608	0.00328951	-0.0810811	0.0461064	0.00584371	0.287011	0.108669	5.01751e-05	6.64696e-07	4.95104e-05	-0.973505	5.07286e-143
ACA-MB	54	61	1	0.0188221	0.00758956	0.00789314	-0.0196078	1	0.0033394	0.302857	0.290807	0.000728597	0	0.000728597	-1	3.77183e-18
ACA-MD	96	388	3	0.00121065	0.000432376	0.000778277	-0.285714	0.42395	0	0.0879647	0.0281929	0	0	0	0	1
ACA-MOs	702	471	8	0.0333884	0.00712177	0.00866528	-0.0977702	0.0203009	0.0176013	0.416691	0.354013	0.000219435	1.90136e-05	0.000200421	-0.826704	1.38096e-41
ACA-MRN	105	322	3	0.0524951	0.0197667	0.0236552	-0.0895522	0.0807444	0.00907323	0.502258	0.301297	0.00245595	6.72803e-06	0.00244923	-0.994521	5.90269e-69
ACA-MS	54	23	1	0.0636071	0.0177134	0.0402576	-0.388889	0.00129358	0.00563607	0.590967	0.0888639	0.00607525	0	0.00607525	-1	6.18013e-45
ACA-OLF	44	162	1	0	0	0	0	1	0	0	0	0	0	0	0	1
ACA-ORB	44	25	1	0	0	0	0	1	0	0	0	0	0	0	0	1
ACA-PL	273	500	5	0.017066	0.00473363	0.00382012	0.106796	0.143245	0.00851223	0.275374	0.373185	9.26713e-05	4.59593e-06	8.80753e-05	-0.900812	4.13831e-15
ACA-PO	57	168	2	0.0122775	0.00777573	0.000818498	0.809524	5.65315e-08	0.00368324	0.259482	0.167496	9.65135e-06	0	9.65135e-06	-1	1
ACA-RN	54	58	1	0.0475734	0.0191571	0.0150064	0.121495	0.245891	0.01341	0.531534	0.280214	0.00250947	0	0.00250947	-1	2.37282e-57
ACA-RSP	134	215	4	0.0100173	0.00185506	0.00445214	-0.411765	0.00460131	0.00371012	0.273599	0.0872831	0.000161251	0	0.000161251	-1	5.29707e-11
ACA-SCig	21	178	1	0.0141787	0.0058855	0.00374532	0.222222	0.242985	0.00454789	0.271238	0.209262	4.232e-05	0	4.232e-05	-1	0.387017
ACA-SCm	54	42	1	0.0273369	0.0114638	0.00881834	0.130435	0.461391	0.00705467	0.386861	0.251633	0.000451671	0	0.000451671	-1	2.70879e-08
ACA-SCs	54	30	1	0.0216049	0.0166667	0	1	1.49012e-08	0.00493827	0.332735	0.0787127	0	0	0	0	1
ACA-SCsg	51	44	2	0.0182517	0.0115274	0.000960615	0.846154	0.00341797	0.00576369	0.176306	0.148118	0	0	0	0	1
ACA-SUB	481	520	5	0.0294711	0.0163136	0.00387534	0.616092	3.4301e-79	0.00928225	0.379386	0.087483	0.00057399	1.32974e-05	0.000560692	-0.953667	4.85517e-204
ACA-TH	334	312	2	0.0198317	0.00371844	0.00846016	-0.389349	1.44075e-30	0.00765306	0.400178	0.267721	7.58387e-05	6.94489e-07	7.51442e-05	-0.981685	1.8446e-176
ACA-TT	51	42	2	0.0290758	0.00519211	0.00726895	-0.166667	0.774414	0.0166147	0.254277	0.125759	0.000164366	0	0.000164366	-1	0.501653
ACA-VISa	319	180	2	0.0150956	0.00377391	0.00516202	-0.15534	0.0305337	0.00615972	0.317092	0.114447	8.07021e-05	1.18211e-06	7.952e-05	-0.970704	4.82925e-37
ACA-VISam	249	315	4	0.0149382	0.00482517	0.0037015	0.131783	0.158654	0.00641153	0.288217	0.096428	6.48595e-05	0	6.48595e-05	-1	2.89262e-09
ACA-VISp	476	406	6	0.0352716	0.0146363	0.00379459	0.588235	7.25566e-43	0.0168407	0.412593	0.12673	0.000271923	1.77749e-05	0.000254148	-0.869265	3.80686e-90
ACA-VPL	263	70	1	0.0118414	0.00700706	0.00103205	0.743243	1.38424e-21	0.00380228	0.263043	0.149256	0.000181061	0	0.000181061	-1	4.86885e-79
ACA-VPM	12	92	1	0.00181159	0.000905797	0.000905797	0	1	0	0.0383275	0.0517339	1.99076e-05	0	1.99076e-05	-1	1
ACB-CA1	80	14	1	0.0678571	0.0258929	0.0214286	0.0943396	0.583132	0.0205357	0.196286	0.10094	0.000862429	0.000587703	0.000274725	0.362903	0.417574
ACB-CA3	112	34	1	0.0154937	0.00603992	0.00709034	-0.08	0.671811	0.00236345	0.255252	0.0898933	0	0	0	0	1
ACB-CP	112	128	1	0.0152762	0.00118583	0.00892857	-0.765517	1.51298e-22	0.00516183	0.264536	0.387816	3.62602e-05	8.79786e-06	2.74624e-05	-0.514738	0.00686315
ACB-DG	80	17	1	0.0272059	0.00735294	0.0117647	-0.230769	0.32694	0.00808824	0.0887236	0.116719	0.000130305	0.000130305	0	1	0.610134
ACB-IC	74	55	1	0.00737101	0.0039312	0.0029484	0.142857	0.571588	0.0004914	0.0317575	0.0408513	0.000259163	1.3463e-05	0.0002457	-0.896104	1.3256e-08
ACB-LD	80	21	1	0	0	0	0	1	0	0	0	0	0	0	0	1
ACB-LGd	112	73	1	0.000122309	0	0	0	1	0.000122309	0.00276704	0.00225847	0	0	0	0	1
ACB-LP	80	25	1	0.002	0	0.0015	-1	0.25	0.0005	0.00713866	0.00255754	0	0	0	0	1
ACB-MOs	154	118	2	0.00683271	0.00143266	0.00341635	-0.409091	0.00955988	0.00198369	0.0266791	0.0846893	3.85954e-05	3.47946e-05	3.80084e-06	0.803042	0.00971276
ACB-MRN	74	105	1	0.0217503	0.00694981	0.00875161	-0.114754	0.239089	0.00604891	0.0914008	0.11499	0.000538364	4.58384e-05	0.000492525	-0.829712	2.22044e-25
ACB-OT	112	14	1	0.00701531	0	0.00510204	-1	0.0078125	0.00191327	0.130714	0.17546	0	0	0	0	1
ACB-PL	154	53	2	0.0497988	0.0135815	0.0115694	0.08	0.484118	0.0246479	0.16325	0.347066	0.000513598	8.82648e-05	0.000425333	-0.656288	4.74232e-07
ACB-PO	80	87	1	0	0	0	0	1	0	0	0	0	0	0	0	1
ACB-RSP	74	63	1	0.027027	0.00793651	0.00686401	0.0724638	0.630456	0.0122265	0.108148	0.186	0.000177344	0.000170425	6.91936e-06	0.921967	3.05076e-07
ACB-SCsg	74	13	1	0.004158	0	0	0	1	0.004158	0.0167566	0.0123203	0	0	0	0	1
ACB-SI	112	37	1	0.0106178	0.00168919	0.00434363	-0.44	0.0432853	0.00458494	0.191304	0.0625395	0.000201094	0	0.000201094	-1	6.83561e-10
ACB-SNr	112	118	1	0.00839891	0.00446429	0.00257264	0.268817	0.0124006	0.00136199	0.163554	0.0977738	4.80668e-05	4.09005e-06	4.39767e-05	-0.829818	1.65105e-07
ACB-TH	112	167	1	0.000695038	0.000267322	0.000320787	-0.0909091	1	0.000106929	0.0164072	0.0132401	0	0	0	0	1
ACB-TT	74	9	1	0.0675676	0.027027	0.015015	0.285714	0.184933	0.0255255	0.215339	0.708661	0.000457649	8.22741e-05	0.000375375	-0.640449	0.267996
ACB-VISam	80	84	1	0.00267857	0.0014881	0.00104167	0.176471	0.629059	0.00014881	0.010059	0.0150766	0	0	0	0	1
ACB-VISp	74	91	1	0.0016335	0.0001485	0.001188	-0.777778	0.0390625	0.000297	0.00742261	0.00851379	0	0	0	0	1
APN-CA1	240	108	2	0.0291733	0.00687708	0.0156363	-0.389068	5.50215e-12	0.00665991	0.277835	0.1059	0.00148969	0.0001201	0.00136959	-0.838759	7.48647e-92
APN-DG	240	47	2	0.005352	0.000686153	0.00315631	-0.642857	0.000912234	0.00150954	0.0647742	0.0144794	3.40806e-05	1.61332e-06	3.24673e-05	-0.905323	0.00327773
APN-LP	240	43	2	0.0440925	0.00791803	0.0141282	-0.28169	0.00099484	0.0220463	0.362638	0.402935	0.000398477	2.22181e-05	0.000376259	-0.888485	5.80404e-20
APN-MRN	59	65	1	0.0281617	0.00338983	0.00677966	-0.333333	0.0532519	0.0179922	0.353818	0.31228	8.31722e-05	1.79832e-05	6.5189e-05	-0.567568	0.113627
APN-POL	240	54	2	0.0516701	0.0165275	0.00939457	0.275168	0.000983333	0.0257481	0.398829	0.215277	0.000504361	0.000200726	0.000303635	-0.204038	0.0927337
APN-RSP	59	100	1	0.0144068	0.00322034	0.00305085	0.027027	1	0.00813559	0.235547	0.490756	0	0	0	0	1
APN-SCig	59	63	1	0.00860909	0.000538068	0.00430455	-0.777778	0.00131226	0.00376648	0.1477	0.068679	4.45896e-05	1.85541e-05	2.60356e-05	-0.167785	1
APN-SCsg	59	12	1	0.0127119	0.00988701	0.00282486	0.555556	0.179687	0	0.187905	0.0255484	0	0	0	0	1
APN-SUB	181	57	1	0.0739556	0.0412911	0.00901425	0.641618	3.20094e-52	0.0236503	0.484855	0.127599	0.0010952	0.00057941	0.000515792	0.0580881	0.225902
APN-VISam	181	103	1	0.051923	0.00933326	0.00949418	-0.00854701	0.915006	0.0330955	0.403962	0.118652	0.000524264	0.000138271	0.000385994	-0.472516	3.56109e-36
APN-VISpm	240	118	2	0.0298388	0.0109897	0.00499534	0.375	6.16649e-09	0.0138537	0.283276	0.187095	0.000210725	0.000118545	9.21799e-05	0.125117	0.162189
AUD-CA1	229	33	1	0.00741035	0.00357285	0.00198491	0.285714	0.0884295	0.00185259	0.073349	0.0664146	8.12538e-05	1.509e-05	6.61638e-05	-0.628571	0.00241366
AUD-SSp	229	8	1	0.0196507	0	0.00218341	-1	0.125	0.0174672	0.171687	0.154982	0	0	0	0	1
AUD-TH	229	206	1	0.00199262	0.00129309	2.11981e-05	0.967742	1.36609e-17	0.00067834	0.0219953	0.0421977	2.41733e-06	2.41733e-06	0	1	0.000299269
BLA-CA3	272	74	2	0.00098637	8.967e-05	0.00062769	-0.75	0.0703125	0.00026901	0.0727615	0.00964453	2.64494e-06	0	2.64494e-06	-1	0.311357
BLA-GPe	272	227	2	0.00136557	0.00069944	0.000432987	0.235294	0.229481	0.000233147	0.103163	0.0432436	9.79132e-06	0	9.79132e-06	-1	2.21761e-06
BLA-LGd	272	228	2	0.000162253	6.49013e-05	3.24507e-05	0.333333	1	6.49013e-05	0.0138542	0.00330027	5.7635e-07	0	5.7635e-07	-1	0.452868
BLA-MB	120	41	1	0.00345528	0.00121951	0.00101626	0.0909091	1	0.00121951	0.16266	0.0465753	4.06504e-05	0	4.06504e-05	-1	0.00400545
BLA-SNr	152	42	1	0.000313283	0	0.000313283	-1	0.5	0	0.0328047	0.00669825	7.64105e-06	0	7.64105e-06	-1	0.213542
BLA-VPM	120	160	1	0.000104167	5.20833e-05	0	1	1	5.20833e-05	0.00637079	0.00295545	0	0	0	0	1
BMA-COA	98	288	1	0.00177154	0	7.08617e-05	-1	0.5	0.00170068	0.0882428	0.101515	0	0	0	0	1
BMA-LP	98	19	1	0.000537057	0	0.000537057	-1	1	0	0.0244148	0.00116114	0	0	0	0	1
BMA-MB	98	62	1	0.0329164	0.00658328	0.00789993	-0.0909091	0.455741	0.0184332	0.617284	0.174725	0.000183468	0	0.000183468	-1	8.88178e-15
BMA-PO	98	45	1	0.00136054	0.000226757	0.000680272	-0.5	0.625	0.000453515	0.0643663	0.015246	0	0	0	0	1
BMA-RT	98	121	1	0	0	0	0	1	0	0	0	0	0	0	0	1
CA-MOs	173	34	1	0	0	0	0	1	0	0	0	0	0	0	0	1
CA-MRN	173	97	1	0.0163876	0.00315833	0.0107264	-0.545064	1.151e-17	0.00250283	0.265937	0.0783936	0.000384225	1.17797e-05	0.000372445	-0.938683	8.78593e-62
CA-PL	173	113	1	0.00225075	0.00179037	0.000153461	0.842105	6.67787e-08	0.000306921	0.0484271	0.329368	2.37923e-06	2.37923e-06	0	1	0.158725
CA-SCm	173	56	1	0.00598679	0.000619323	0.00216763	-0.555556	0.00592461	0.00319983	0.11627	0.0316588	0.000177613	1.20024e-06	0.000176413	-0.986485	4.2409e-28
CA-SCsg	173	13	1	0.00444642	0.00177857	0	1	0.125	0.00266785	0.0870269	0.0280899	0	0	0	0	1
CA-VISam	173	47	1	0.00701021	0.00135285	0.000614931	0.375	0.210114	0.00504243	0.132813	0.0768735	0	0	0	0	1
CA1-CA2	157	105	1	0.0434941	0.00691538	0.000606612	0.83871	8.39529e-24	0.0359721	0.397594	0.282215	2.33312e-06	0	2.33312e-06	-1	0.16
CA1-CA3	136	91	2	0.0831533	0.0211355	0.0228325	-0.0385965	0.553693	0.0391854	0.502999	0.334201	0.00121668	0.000289407	0.00092727	-0.524267	3.85363e-19
CA1-CL	28	23	1	0.00621118	0.00621118	0	1	0.125	0	0.08	0.0948276	0	0	0	0	1
CA1-CP	4	304	1	0.00740132	0.00411184	0.000822368	0.666667	0.21875	0.00246711	0.0425197	0.532721	0	0	0	0	1
CA1-DG	634	664	10	0.0853131	0.0163813	0.0173885	-0.0298246	0.328385	0.0515433	0.346134	0.254946	0.000640323	0.000209217	0.000431107	-0.346528	5.46188e-20
CA1-EP	4	68	1	0	0	0	0	1	0	0	0	0	0	0	0	1
CA1-GPe	72	62	1	0.00380824	0.000672043	0.0031362	-0.647059	0.0127258	0	0.0411174	0.230803	2.52411e-05	2.52411e-05	0	1	0.129309
CA1-ILA	95	282	2	0.0162364	0.0063599	0.00433969	0.188811	0.0293316	0.00553685	0.0972088	0.145746	0.000114479	2.25149e-05	9.19643e-05	-0.606655	2.10649e-05
CA1-LD	146	137	2	0.0208382	0.00612197	0.00364964	0.253012	0.0275342	0.0110666	0.185241	0.0851395	3.31504e-05	0	3.31504e-05	-1	0.00120902
CA1-LGd	216	464	5	0.00678262	0.00247081	0.00140497	0.275	0.0183161	0.00290684	0.046456	0.132031	2.32702e-05	1.59448e-06	2.16757e-05	-0.862959	0.000246202
CA1-LH	65	24	2	0.0246085	0.00671141	0.0167785	-0.428571	0.0783539	0.00111857	0.114984	0.10301	0.000706755	0.000411378	0.000295377	0.164131	1
CA1-LP	375	676	8	0.0110347	0.00435791	0.00195906	0.379747	2.04747e-06	0.00471774	0.0499454	0.174229	4.90789e-05	3.243e-05	1.66489e-05	0.321547	0.0447911
CA1-LS	51	261	2	0.0465639	0.0102762	0.0207129	-0.336788	3.33968e-06	0.0155748	0.256875	0.341474	0.000630208	8.37311e-05	0.000546477	-0.734275	5.52681e-10
CA1-LSr	219	426	2	0.0180973	0.00562485	0.00434771	0.128065	0.016226	0.00812478	0.155578	0.150052	0.000104209	3.17759e-05	7.2433e-05	-0.39015	7.6177e-10
CA1-MB	103	320	2	0.0174789	0.00511223	0.00744924	-0.186047	0.00335353	0.00491747	0.186058	0.133012	0.00040979	7.67705e-05	0.000333019	-0.625317	1.44022e-26
CA1-MD	93	388	3	0.00807593	0.00183165	0.00391308	-0.362319	0.00354481	0.0023312	0.0590509	0.161887	8.49879e-05	1.56496e-05	6.93382e-05	-0.631721	0.00399244
CA1-MG	67	289	2	0.00208225	0.000312337	0.0008329	-0.454545	0.226562	0.000937012	0.0109281	0.0330914	0	0	0	0	1
CA1-MOs	407	494	7	0.00805677	0.00342308	0.00233772	0.188406	0.0329475	0.00229597	0.0577899	0.252158	9.20386e-05	1.02242e-05	8.18144e-05	-0.777829	2.44956e-12
CA1-MRN	405	329	5	0.0135379	0.00380175	0.00598081	-0.222749	0.00148163	0.00375539	0.146033	0.0946714	0.000497411	4.28617e-06	0.000493125	-0.982766	1.66542e-63
CA1-MS	31	23	1	0.136045	0.0462833	0.0673212	-0.185185	0.119274	0.0224404	0.630963	0.172598	0.0128607	0.000748013	0.0121127	-0.883675	2.48396e-25
CA1-NB	38	43	1	0.0238678	0.00489596	0.00856793	-0.272727	0.286279	0.0104039	0.104361	0.0390056	0.000149651	3.30808e-05	0.00011657	-0.557895	0.379997
CA1-OLF	27	162	1	0.000457247	0.000228624	0	1	1	0.000228624	0.00371854	0.00685427	0	0	0	0	1
CA1-ORB	87	183	2	0.007484	0.00344658	0.00196947	0.272727	0.0580641	0.00206795	0.0840433	0.0372664	2.34064e-05	3.46699e-06	1.99394e-05	-0.703757	0.0882261
CA1-ORBm	82	115	1	0.0242842	0.0104984	0.00710498	0.192771	0.0158688	0.00668081	0.217586	0.388078	0.000303733	2.09471e-05	0.000282785	-0.862069	4.22439e-21
CA1-PAG	60	14	1	0.0119048	0.00238095	0.00238095	0	1	0.00714286	0.128428	0.0292135	0	0	0	0	1
CA1-PL	291	584	5	0.0180317	0.00662071	0.0054134	0.100324	0.0877251	0.00599759	0.129412	0.347318	0.00014635	4.09448e-05	0.000105405	-0.440453	1.17514e-06
CA1-PO	132	601	4	0.00253589	0.000859623	0.000257887	0.538462	0.00935531	0.00141838	0.0287428	0.0639858	4.68986e-06	0	4.68986e-06	-1	0.230256
CA1-POL	180	197	3	0.0087599	0.00152346	0.00411335	-0.459459	9.61299e-05	0.0031231	0.0452697	0.105722	2.43836e-05	1.13737e-05	1.301e-05	-0.0671051	1
CA1-POST	289	257	2	0.0484099	0.0262665	0.00951475	0.468171	1.46176e-63	0.0126287	0.346122	0.21577	0.000624326	0.000166696	0.00045763	-0.465996	3.60075e-86
CA1-RN	31	58	1	0.038376	0.00611791	0.016129	-0.45	0.00642658	0.016129	0.331412	0.238089	0.00101477	0	0.00101477	-1	3.55589e-10
CA1-RSP	315	423	5	0.00990505	0.00164107	0.00146524	0.0566038	0.627431	0.00679873	0.120691	0.172017	1.74965e-05	1.48225e-06	1.60143e-05	-0.830566	2.35287e-07
CA1-SCig	204	337	2	0.000717719	0.000173992	0.00023924	-0.157895	0.647606	0.000304487	0.013831	0.017728	1.00608e-06	0	1.00608e-06	-1	0.0926931
CA1-SCm	163	113	2	0.0142172	0.00239808	0.00924974	-0.588235	1.10973e-06	0.00256937	0.139546	0.139268	6.55412e-05	1.2249e-05	5.32921e-05	-0.626218	0.0700891
CA1-SCs	91	66	1	0.0135922	0.00194175	0.00420712	-0.368421	0.167068	0.00744337	0.141706	0.0752081	0	0	0	0	1
CA1-SCsg	276	101	3	0.0075344	0.00192204	0.000538172	0.5625	0.0021024	0.00507419	0.0909567	0.0713909	2.33398e-05	1.07707e-06	2.22627e-05	-0.907705	0.000158084
CA1-SNr	4	14	1	0.0535714	0.0178571	0.0178571	0	1	0.0178571	0.138462	0.410526	0.00274725	0	0.00274725	-1	1
CA1-SPF	67	49	2	0.00899743	0.00514139	0.00321337	0.230769	0.581055	0.000642674	0.0394427	0.0410452	0.000370012	0.000123208	0.000246804	-0.334031	0.481459
CA1-SSp	33	8	1	0.00757576	0	0.00757576	-1	0.5	0	0.0588235	0.0660377	0	0	0	0	1
CA1-SUB	369	586	6	0.122925	0.0332799	0.0183877	0.288231	5.31913e-28	0.0712569	0.407824	0.293807	0.00133289	0.000282668	0.00105023	-0.575858	8.84216e-78
CA1-TH	254	717	4	0.0149792	0.00492134	0.00451795	0.042735	0.454952	0.00553987	0.112171	0.217976	0.000100306	2.13145e-05	7.89919e-05	-0.575012	3.94129e-14
CA1-TT	132	115	1	0.00745056	0.00270929	0.00189651	0.176471	0.391528	0.00284476	0.0838641	0.13434	4.93983e-05	2.01799e-05	2.92184e-05	-0.182971	0.560453
CA1-VISa	221	296	4	0.0205211	0.00782461	0.00317413	0.422819	2.54272e-07	0.0095224	0.148658	0.129223	4.20599e-05	7.64785e-06	3.4412e-05	-0.636335	0.00982783
CA1-VISam	376	701	8	0.0311785	0.0109793	0.00767146	0.177358	5.13268e-05	0.0125277	0.145485	0.150835	0.000252516	4.27337e-05	0.000209782	-0.661536	7.468e-18
CA1-VISl	333	412	2	0.0082297	0.00325911	0.00163866	0.330855	6.17934e-08	0.00333194	0.0883899	0.0610708	2.18589e-05	5.28414e-06	1.65748e-05	-0.516523	1.89199e-07
CA1-VISp	423	447	6	0.0149644	0.00690663	0.00216939	0.521951	3.37508e-14	0.00588834	0.103857	0.0649872	3.33189e-05	1.10282e-05	2.22906e-05	-0.338018	0.15023
CA1-VISpm	444	488	4	0.00483146	0.00169525	0.00127144	0.142857	0.0451141	0.00186478	0.0490339	0.0563224	2.11811e-05	4.52106e-06	1.66601e-05	-0.573105	7.22555e-12
CA1-VISrl	229	238	2	0.000729368	0.000364684	0	1	0.00195312	0.000364684	0.0104129	0.0227032	0	0	0	0	1
CA1-VPL	169	143	2	0.0158993	0.00472011	0.00298112	0.225806	0.0375142	0.00819808	0.123755	0.137018	0.00012453	0	0.00012453	-1	8.23061e-15
CA1-VPM	32	123	1	0.00222222	0	0.000740741	-1	0.5	0.00148148	0.0306367	0.0592854	0	0	0	0	1
CA2-MRN	105	43	1	0.000885936	0	0	0	1	0.000885936	0.00721071	0.0425532	0	0	0	0	1
CA2-RSP	105	144	1	0.00972222	0.0037037	0.00152116	0.417722	0.000263637	0.00449735	0.0821617	0.171669	3.52657e-05	3.81563e-06	3.145e-05	-0.783607	6.99492e-06
CA2-SCig	105	274	1	0	0	0	0	1	0	0	0	0	0	0	0	1
CA2-SCsg	105	71	1	0.00134138	0	0	0	1	0.00134138	0.0111931	0.0217391	0	0	0	0	1
CA2-VISpm	105	87	1	0.00251779	0.000328407	0	1	0.25	0.00218938	0.0214214	0.0357569	0	0	0	0	1
CA2-VISrl	105	121	1	7.87092e-05	0	0	0	1	7.87092e-05	0.000698296	0.00364964	0	0	0	0	1
CA3-CP	159	475	3	0.00327637	0.000796954	0.00194811	-0.419355	0.0294494	0.000531303	0.0479688	0.254389	0	0	0	0	1
CA3-DG	84	62	2	0.242029	0.0373188	0.0336957	0.0510204	0.520422	0.171014	0.394717	0.461672	0.00157044	0.000371232	0.0011992	-0.527224	1.92902e-07
CA3-EP	6	68	1	0	0	0	0	1	0	0	0	0	0	0	0	1
CA3-EPd	119	41	1	0.00122976	0.00040992	0.00020496	0.333333	1	0.00061488	0.0209245	0.0106138	0	0	0	0	1
CA3-GPe	74	227	2	0.000606336	0	0.000606336	-1	0.125	0	0.00563931	0.0186838	0	0	0	0	1
CA3-ILA	16	135	1	0.0472222	0.0175926	0.0115741	0.206349	0.129918	0.0180556	0.288136	0.201748	0.000331214	6.17284e-05	0.000269486	-0.62726	0.180828
CA3-LD	204	158	2	0.0247484	0.0100656	0.00267799	0.57971	4.20154e-12	0.0120048	0.223866	0.0886286	0.000187164	0.000151339	3.58243e-05	0.617187	3.71892e-07
CA3-LGd	131	403	3	0.00589722	0.00117944	0.00151643	-0.125	0.596615	0.00320135	0.0467256	0.0929514	0	0	0	0	1
CA3-LP	16	114	1	0.0060307	0.00328947	0	1	0.03125	0.00274123	0.0527325	0.0750106	0	0	0	0	1
CA3-LS	68	132	1	0.151292	0.049131	0.0379902	0.127877	0.000393196	0.0641711	0.295162	0.309232	0.00389745	0.000934499	0.00296295	-0.520456	7.50934e-76
CA3-LSr	85	33	1	0.0585458	0.0250236	0.0136922	0.292683	0.0106375	0.01983	0.247481	0.257349	0.00104112	0.000508906	0.000532216	-0.0223892	0.880082
CA3-MB	20	109	1	0.0211102	0	0.0187647	-1	1.19209e-07	0.00234558	0.081658	0.200366	0.000534162	0	0.000534162	-1	0.0234037
CA3-MOs	123	424	3	0.00614801	0.00206849	0.00321765	-0.217391	0.0470116	0.000861871	0.0155596	0.268295	2.77037e-05	2.7078e-05	6.2569e-07	0.95483	2.31456e-07
CA3-OLF	39	72	1	0.0174501	0	0.0117521	-1	2.32831e-10	0.00569801	0.0336794	0.0295655	5.62303e-05	5.62303e-05	0	1	0.0423713
CA3-ORB	39	243	1	0.00126622	0.00073863	0.000422074	0.272727	0.548828	0.000105519	0.00268125	0.0614135	1.74411e-06	0	1.74411e-06	-1	1
CA3-ORBm	69	115	1	0.036799	0.016005	0.015753	0.00793651	0.949788	0.00504096	0.183163	0.48808	0.00144804	0.000229808	0.00121823	-0.682594	6.63972e-43
CA3-OT	34	14	1	0.00840336	0.00210084	0.00630252	-0.5	0.625	0	0.0463483	0.160494	0	0	0	0	1
CA3-PIR	119	67	1	0.000250847	0	0.000250847	-1	0.5	0	0.00449558	0.0026341	0	0	0	0	1
CA3-PL	85	176	1	0.0298207	0.014453	0.00768386	0.305785	0.000983028	0.00768386	0.147212	0.277937	0.000442606	1.51035e-05	0.000427503	-0.931752	1.02141e-14
CA3-PO	16	246	1	0.00558943	0.00203252	0.00101626	0.333333	0.387695	0.00254065	0.0490633	0.112634	0	0	0	0	1
CA3-POST	39	15	1	0	0	0	0	1	0	0	0	0	0	0	0	1
CA3-SCm	39	41	1	0	0	0	0	1	0	0	0	0	0	0	0	1
CA3-SI	34	37	1	0.0127186	0.00715421	0.00556439	0.125	0.803619	0	0.0698598	0.0697337	0	0	0	0	1
CA3-SNr	150	285	3	0.00517226	0.00201631	0.000525993	0.586207	0.0023157	0.00262996	0.0266946	0.0731406	1.33071e-05	3.95212e-06	9.35499e-06	-0.406014	0.671432
CA3-SSp	136	52	2	0.00260281	0.00104112	0.000520562	0.333333	0.6875	0.00104112	0.0400929	0.0153538	0	0	0	0	1
CA3-SSs	17	117	1	0.00854701	0	0.00854701	-1	1.52588e-05	0	0.0373012	0.135514	0	0	0	0	1
CA3-SUB	84	109	2	0.0620128	0.0253366	0.0221474	0.0671642	0.299054	0.0145287	0.14498	0.0996566	0.000868403	0.000468759	0.000399644	0.0795887	0.343432
CA3-TH	159	460	3	0.0164884	0.0040199	0.00531444	-0.138686	0.123775	0.00715405	0.0644285	0.216774	0.000280133	0.00026395	1.61822e-05	0.884467	5.00412e-32
CA3-TT	85	115	1	0.0158486	0.0046225	0.0070438	-0.207547	0.168978	0.00418226	0.0836737	0.218089	0.00020747	7.85386e-06	0.000199616	-0.924289	4.56199e-07
CA3-VISa	16	50	1	0.01625	0.00875	0.0025	0.555556	0.179687	0.005	0.122257	0.074303	0	0	0	0	1
CA3-VISam	69	35	1	0.0587992	0.0178054	0.0136646	0.131579	0.301872	0.0273292	0.24947	0.275508	0.000426257	0.000426257	0	1	8.26695e-07
CA3-VISl	69	97	1	0.0255491	0.0134469	0.00522934	0.44	9.23998e-07	0.00687285	0.131461	0.0908789	0.000319327	0.00021972	9.96066e-05	0.376147	0.000447541
CA3-VISp	84	206	2	0.00471375	0.00154268	0.00128557	0.0909091	0.728332	0.0018855	0.0134839	0.0180041	1.39018e-05	2.68703e-06	1.12148e-05	-0.613427	0.19268
CA3-VPL	188	178	2	0.0165982	0.00735797	0.00125485	0.708609	6.49263e-20	0.0079854	0.164965	0.136119	0.000125879	3.08213e-05	9.50579e-05	-0.510304	5.43725e-08
CA3-VPM	9	191	2	0.0195195	0.00600601	0.0105105	-0.272727	0.548828	0.003003	0.0656566	0.336704	0.00115588	0.0010582	9.76801e-05	0.830986	0.107808
CL-DG	23	59	1	0.00663228	0.00147384	0.00073692	0.333333	1	0.00442152	0.114319	0.141234	0	0	0	0	1
CL-LP	23	177	1	0.00098256	0	0	0	1	0.00098256	0.0187633	0.0653182	0	0	0	0	1
CL-LS	23	45	1	0.00676329	0.000966184	0.00289855	-0.5	0.625	0.00289855	0.108911	0.153234	4.39174e-05	0	4.39174e-05	-1	1
CL-MD	23	150	1	0.00492754	0.00057971	0.000289855	0.333333	1	0.00405797	0.0875058	0.423366	0	0	0	0	1
CL-MOs	23	27	1	0	0	0	0	1	0	0	0	0	0	0	0	1
CL-PO	23	81	1	0.00536769	0	0.00483092	-1	0.00390625	0.000536769	0.094583	0.243605	0	0	0	0	1
CL-RSP	23	44	1	0.00494071	0.00494071	0	1	0.0625	0	0.0819672	0.182049	0	0	0	0	1
CL-SUB	23	59	1	0.0169492	0.00884304	0.00147384	0.714286	0.0129395	0.00663228	0.234476	0.0524412	0	0	0	0	1
CL-VISa	23	13	1	0	0	0	0	1	0	0	0	0	0	0	0	1
CL-VPM	23	92	1	0.00047259	0.00047259	0	1	1	0	0.0091135	0.0140324	0	0	0	0	1
COA-LP	288	19	1	0.00146199	0.00146199	0	1	0.0078125	0	0.0836369	0.003367	0	0	0	0	1
COA-MB	288	62	1	0.00453629	0.00246416	0.00168011	0.189189	0.130178	0.000392025	0.224933	0.0307925	5.50855e-05	0	5.50855e-05	-1	2.05361e-23
COA-PO	288	45	1	0.00154321	0.000540123	0.000694444	-0.125	0.803619	0.000308642	0.1349	0.0185123	0	0	0	0	1
COA-RT	288	121	1	0.000774793	5.73921e-05	0	1	0.5	0.000717401	0.074811	0.00925735	0	0	0	0	1
CP-EP	304	68	1	0.000193498	0.000193498	0	1	0.125	0	0.0302184	0.0016732	0	0	0	0	1
CP-EPd	43	41	1	0.0136132	0.00113443	0.0039705	-0.555556	0.179687	0.00850822	0.486017	0.0790774	0	0	0	0	1
CP-LD	43	42	1	0.00110742	0.00055371	0	1	1	0.00055371	0.0714286	0.00213809	0	0	0	0	1
CP-LGd	432	107	2	0.00101626	0.00050813	0.000152439	0.538462	0.0922852	0.000355691	0.0934787	0.012037	0	0	0	0	1
CP-LSc	241	59	1	0.0122371	0.00309445	0.00365708	-0.0833333	0.475152	0.00548562	0.222592	0.0495055	0.000187906	1.17214e-06	0.000186734	-0.987524	3.73831e-52
CP-LSr	241	4	1	0	0	0	0	1	0	0	X	0	0	0	0	1
CP-MOp	490	559	2	0.0283792	0.0120575	0.00694041	0.26935	2.33093e-43	0.00938132	0.471515	0.240091	0.000364778	1.50457e-05	0.000349732	-0.917508	2.22507e-308
CP-OT	128	14	1	0.0167411	0.000558036	0.00558036	-0.818182	0.0117188	0.0106027	0.342688	0.275813	0	0	0	0	1
CP-PIR	43	67	1	0.00242971	0	0.000694203	-1	0.5	0.00173551	0.144401	0.0229212	1.05182e-05	0	1.05182e-05	-1	1
CP-PT	241	45	1	0.0208391	0.00820655	0.00580913	0.171053	0.0422292	0.00682342	0.326354	0.0767995	0.000455803	1.1526e-05	0.000444277	-0.949425	6.32859e-69
CP-SI	128	37	1	0.00380068	0.000844595	0.00168919	-0.333333	0.387695	0.00126689	0.109978	0.0237606	0	0	0	0	1
CP-SNr	432	132	2	0.00748967	0.00180785	0.00408058	-0.385965	4.60925e-05	0.00160124	0.435513	0.0879816	5.04802e-05	0	5.04802e-05	-1	5.21741e-21
CP-SSp	292	235	2	0.00738471	0.00344493	0.0010468	0.533898	3.51916e-17	0.00289298	0.225722	0.0685936	5.01281e-05	5.01046e-06	4.51177e-05	-0.800094	1.63769e-49
CP-TH	128	167	1	0.00149701	0.000187126	0.000701722	-0.578947	0.0192108	0.000608159	0.0498332	0.0274562	0	0	0	0	1
CP-VPL	43	105	1	0.00753045	0.00243632	0.00332226	-0.153846	0.557197	0.00177187	0.343434	0.0697931	7.6059e-05	6.32811e-05	1.27779e-05	0.664	0.020499
CP-VPM	304	31	1	0.00307725	0.00053056	0.0018039	-0.545455	0.0169005	0.000742784	0.326764	0.0637923	7.0041e-07	7.0041e-07	0	1	1
DG-GPe	68	62	1	0.00474383	0.000948767	0.00213472	-0.384615	0.266846	0.00166034	0.0140197	0.236251	2.33303e-05	0	2.33303e-05	-1	0.108233
DG-ILA	88	282	2	0.0131746	0.00357143	0.00571429	-0.230769	0.0158645	0.00388889	0.0318935	0.11998	0.000250148	1.60658e-05	0.000234082	-0.87155	1.47931e-14
DG-LD	45	62	2	0.0212625	0.0139535	0.00265781	0.68	0.000910521	0.00465116	0.142065	0.0747706	3.76932e-05	0	3.76932e-05	-1	1
DG-LGd	266	430	4	0.0108271	0.00410545	0.00092574	0.632	4.56693e-13	0.00579593	0.0690181	0.21069	8.82684e-06	2.56494e-06	6.2619e-06	-0.418831	0.260822
DG-LH	87	24	2	0.0442338	0.00473934	0.0236967	-0.666667	6.96017e-05	0.0157978	0.157866	0.175137	0.000611166	0.000306937	0.000304229	0.00443086	1
DG-LP	381	676	8	0.00491201	0.0017177	0.00123554	0.163265	0.129293	0.00195878	0.0134944	0.0859318	3.36361e-06	1.08927e-06	2.27435e-06	-0.352323	0.677679
DG-LS	118	393	3	0.117516	0.0364347	0.0318106	0.067757	0.0513252	0.0492705	0.42199	0.426966	0.00402844	0.000259443	0.003769	-0.871194	1.97026e-129
DG-LSr	153	396	2	0.0260318	0.0121319	0.00627934	0.317881	3.39571e-22	0.00762056	0.227614	0.20455	0.000225055	9.41946e-05	0.00013086	-0.162919	2.52334e-07
DG-MB	81	320	2	0.0224939	0.0129313	0.00554197	0.4	1.15683e-13	0.00402065	0.0677697	0.164609	0.00041779	8.23862e-05	0.000335404	-0.60561	1.55734e-22
DG-MD	146	388	3	0.0137461	0.00707974	0.00294558	0.412371	8.77839e-09	0.00372074	0.0905058	0.248845	0.000205016	1.7184e-05	0.000187832	-0.832364	1.73263e-17
DG-MG	74	289	2	0.00167271	0.000929282	0.000464641	0.333333	0.301758	0.000278784	0.00455283	0.0268189	1.90554e-05	1.52077e-05	3.84769e-06	0.596158	0.101255
DG-MOs	438	428	8	0.0146436	0.0119241	0.00109827	0.831325	2.09007e-45	0.00162125	0.0757471	0.275034	5.3601e-05	5.18277e-05	1.77323e-06	0.933836	1.06945e-08
DG-MRN	124	217	4	0.0218203	0.00961815	0.00703417	0.155172	0.114083	0.00516796	0.0562151	0.134646	0.000519049	5.17149e-05	0.000467334	-0.800732	7.77156e-16
DG-MS	13	23	1	0.508361	0.157191	0.29097	-0.298507	0.00069521	0.0602007	0.479748	0.435077	0.0807236	0.0150502	0.0656735	-0.627119	9.24102e-15
DG-NB	33	43	1	0.0260747	0.00563777	0.0183228	-0.529412	0.00293506	0.00211416	0.0542522	0.0421549	0.00115776	0.000352361	0.000805396	-0.391304	0.0481956
DG-OLF	15	162	1	0.00246914	0	0	0	1	0.00246914	0.00263852	0.035533	0	0	0	0	1
DG-ORB	15	25	1	0.0213333	0.00266667	0	1	1	0.0186667	0.0228013	0.154589	0	0	0	0	1
DG-PL	195	534	5	0.0145646	0.00538259	0.00332454	0.236364	0.00297703	0.00585752	0.04376	0.296818	0.0001431	4.26994e-05	0.000100401	-0.403223	0.000155377
DG-PO	175	601	4	0.00242213	0.00208152	0	1	2.77556e-17	0.000340612	0.00911632	0.0610082	0	0	0	0	1
DG-POL	115	197	3	0.010433	0.00295448	0.00350845	-0.0857143	0.550413	0.00397009	0.0281909	0.119402	7.00938e-05	1.46531e-05	5.54407e-05	-0.581901	0.00189315
DG-POST	101	88	2	0.0946819	0.0295726	0.00969185	0.506329	1.31196e-10	0.0554175	0.206003	0.289983	0.000627769	0.000107355	0.000520414	-0.65798	1.79869e-07
DG-RN	13	58	1	0.0477454	0.0159151	0.0185676	-0.0769231	0.845019	0.0132626	0.0764331	0.269433	0.00172181	0	0.00172181	-1	0.0016328
DG-RSP	94	212	3	0.0555136	0.0270015	0.00339879	0.776398	1.20119e-25	0.0251133	0.323207	0.50153	0.00035041	2.99449e-05	0.000320465	-0.829087	3.14692e-08
DG-SCig	10	63	1	0.0111111	0.0031746	0.0015873	0.333333	1	0.00634921	0.0133333	0.0826037	0	0	0	0	1
DG-SCm	81	65	2	0.0308057	0.0146919	0.00805687	0.291667	0.0594634	0.00805687	0.0800573	0.225303	0.000757478	1.7963e-05	0.000739515	-0.952572	1.88347e-09
DG-SCs	13	30	1	0.0435897	0.0179487	0.00769231	0.4	0.34375	0.0179487	0.0688259	0.134516	0	0	0	0	1
DG-SCsg	78	30	2	0.0223214	0.0133929	0.00446429	0.5	0.0226558	0.00446429	0.0580103	0.0388312	0.000747137	2.40709e-05	0.000723066	-0.935565	2.80057e-05
DG-SPF	74	49	2	0.00794071	0.00423504	0.00211752	0.333333	0.387695	0.00158814	0.0196512	0.0369081	0.000151137	0	0.000151137	-1	0.0326399
DG-SUB	461	661	7	0.0762923	0.0253477	0.0131032	0.318444	3.67394e-33	0.0378414	0.285326	0.186157	0.000681214	0.000238307	0.000442907	-0.300347	1.51046e-20
DG-TH	191	479	3	0.021301	0.00789869	0.00369455	0.362637	7.56581e-15	0.00970775	0.14336	0.280026	6.05531e-05	2.95651e-05	3.0988e-05	-0.0234969	0.818852
DG-TT	28	64	1	0.0178571	0.00446429	0.00725446	-0.238095	0.38331	0.00613839	0.157895	0.258993	0.000377929	4.1336e-05	0.000336593	-0.78125	0.0127754
DG-VISa	268	296	4	0.0125757	0.00553068	0.00171188	0.527273	2.61404e-08	0.00533316	0.0971497	0.0821672	6.57469e-05	1.8304e-05	4.74428e-05	-0.443197	0.00654219
DG-VISam	318	666	7	0.0220877	0.00794886	0.00514139	0.21447	2.8739e-05	0.00899743	0.0531896	0.11187	0.000221004	5.37753e-05	0.000167228	-0.513354	2.23155e-14
DG-VISl	68	88	1	0.0182152	0.011865	0.00367647	0.526882	3.48248e-07	0.0026738	0.0529606	0.0518914	0.00016823	2.99306e-05	0.0001383	-0.644172	6.96294e-05
DG-VISp	451	576	6	0.0170754	0.0116699	0.0026848	0.625935	1.07078e-38	0.0027206	0.0719627	0.0667798	6.17832e-05	4.35904e-05	1.81928e-05	0.411076	0.00116585
DG-VISpm	47	118	2	0.00844024	0.00202566	0	1	0.03125	0.00641458	0.0168567	0.0546267	0	0	0	0	1
DG-VISrl	68	117	1	0.00263952	0.00125691	0.000251383	0.666667	0.0385742	0.00113122	0.00813629	0.0533228	0	0	0	0	1
DG-VPL	125	70	1	0.012	0.00902857	0.00194286	0.645833	9.94151e-11	0.00102857	0.111511	0.144193	0.000124785	5.52995e-06	0.000119255	-0.911368	2.10276e-13
DG-VPM	59	92	1	0	0	0	0	1	0	0	0	0	0	0	0	1
DP-ILA	35	73	1	0.114286	0.0324853	0.0172211	0.307087	0.000684609	0.0645793	0.544	0.412365	0.000354297	0.000115115	0.000239182	-0.350181	0.152201
DP-MOs	35	59	1	0.0353511	0.00823245	0.0140436	-0.26087	0.103805	0.0130751	0.253317	0.226127	0.000679734	2.8486e-05	0.000651248	-0.916185	4.39803e-07
DP-MRN	35	170	1	0.0342857	0.0097479	0.0193277	-0.32948	1.75379e-05	0.00521008	0.289773	0.26615	0.00162299	0	0.00162299	-1	1.20228e-31
DP-PL	35	48	1	0.0886905	0.022619	0.0130952	0.266667	0.0518939	0.0529762	0.480736	0.347319	0.000111002	3.5014e-05	7.59878e-05	-0.369128	0.64407
DP-RSP	35	40	1	0.005	0.00214286	0.00214286	0	1	0.000714286	0.0425152	0.150579	0	0	0	0	1
DP-SCig	35	178	1	0.0187801	0.00529695	0.00722311	-0.153846	0.212683	0.00626003	0.182661	0.261151	0.00025392	0	0.00025392	-1	3.31103e-11
DP-SCsg	35	31	1	0	0	0	0	1	0	0	0	0	0	0	0	1
DP-TT	35	33	1	0.120346	0.0337662	0.0251082	0.147059	0.27499	0.0614719	0.544094	0.361979	0.0013369	0.000254647	0.00108225	-0.619048	0.00202193
DP-VISp	35	55	1	0.000519481	0	0.000519481	-1	1	0	0.00480633	0.00224402	0	0	0	0	1
EP-LGd	68	34	1	0	0	0	0	1	0	0	0	0	0	0	0	1
EP-SNr	68	14	1	0.00315126	0.00210084	0	1	0.5	0.00105042	0.0199861	0.0393542	0	0	0	0	1
EP-VPM	68	31	1	0.00521822	0.000474383	0.00426945	-0.8	0.0214844	0.000474383	0.0333077	0.0993377	0	0	0	0	1
EPd-LD	41	42	1	0.00058072	0	0.00058072	-1	1	0	0.00382555	0.00114811	0	0	0	0	1
EPd-PIR	41	67	1	0.0411358	0.00946487	0.0131052	-0.16129	0.252854	0.0185657	0.217999	0.290624	0.000393266	1.82017e-05	0.000375065	-0.907433	1.79708e-06
EPd-SSp	41	29	1	0	0	0	0	1	0	0	0	0	0	0	0	1
EPd-VPL	41	105	1	0.00278746	0	0.00209059	-1	0.00390625	0.000696864	0.0193237	0.0277112	0	0	0	0	1
GPe-LGd	227	228	2	0.00125973	0.000419911	0.000687128	-0.241379	0.264931	0.000152695	0.0398382	0.0247965	1.96759e-06	6.36283e-07	1.3313e-06	-0.353235	0.616736
GPe-MB	202	300	2	0.00651436	0.00155978	0.00188091	-0.0933333	0.488683	0.00307368	0.188926	0.052842	9.55961e-05	0	9.55961e-05	-1	2.56786e-18
GPe-MRN	62	64	1	0.00806452	0.00226815	0.00226815	0	1	0.00352823	0.388535	0.0617571	7.20046e-05	0	7.20046e-05	-1	0.00394287
GPe-POL	62	143	1	0.00259418	0.000563952	0.00146628	-0.444444	0.0962524	0.000563952	0.158728	0.0380981	2.54176e-05	0	2.54176e-05	-1	0.00487603
GPe-POST	62	32	1	0.00403226	0.00100806	0	1	0.5	0.00302419	0.241107	0.00823045	0	0	0	0	1
GPe-SCm	62	23	1	0.0140252	0.00210379	0.0056101	-0.454545	0.226562	0.00631136	0.495532	0.0779037	6.37511e-05	0	6.37511e-05	-1	0.26506
GPe-SCsg	62	18	1	0.0295699	0.00358423	0.0116487	-0.529412	0.0490417	0.0143369	0.682604	0.050536	0.000527093	0	0.000527093	-1	0.000491781
GPe-SNr	87	42	1	0.00273673	0.00191571	0.000821018	0.4	0.34375	0	0.0757042	0.0519513	6.67494e-05	0	6.67494e-05	-1	0.00350672
GPe-VISl	62	88	1	0.00623167	0.00201613	0.00109971	0.294118	0.332306	0.00311584	0.329311	0.0183237	1.68537e-05	0	1.68537e-05	-1	0.148266
GPe-VISp	62	94	1	0.0142416	0.00343171	0.0012011	0.481481	0.0191573	0.00960879	0.528773	0.0417155	7.38002e-06	0	7.38002e-06	-1	0.521589
GPe-VISrl	62	117	1	0.00317066	0.00027571	0.00027571	0	1	0.00261924	0.20678	0.0635601	0	0	0	0	1
GPe-VPM	140	160	1	0.000892857	8.92857e-05	0.000580357	-0.733333	0.00738525	0.000223214	0.0296818	0.0251066	0	0	0	0	1
IC-MOs	55	61	1	0.0605067	0.0292101	0.0250373	0.0769231	0.335252	0.00625931	0.25683	0.31303	0.000581774	0.000253905	0.000327869	-0.127135	0.35316
IC-MRN	55	105	1	0.125541	0.0521212	0.0491775	0.0290598	0.508314	0.0242424	0.430125	0.4251	0.00600202	0.00109027	0.00491175	-0.6367	6.09562e-87
IC-PL	55	44	1	0.0334711	0.0132231	0.0140496	-0.030303	0.902159	0.00619835	0.15794	0.251971	0.0007485	0.000229568	0.000518931	-0.386591	0.0121371
IC-RSP	55	63	1	0.0164502	0.00692641	0.00779221	-0.0588235	0.779768	0.0017316	0.0858865	0.121177	0.000249293	0.000128267	0.000121026	0.0290456	1
IC-SCsg	55	13	1	0.0615385	0.0111888	0.0111888	0	1	0.0391608	0.250105	0.155844	0	0	0	0	1
IC-TT	55	9	1	0.0141414	0.00808081	0.00606061	0.142857	1	0	0.0704698	0.337349	0.000654695	0.000149645	0.000505051	-0.542857	0.339297
IC-VISp	55	91	1	0.002997	0.000799201	0.001998	-0.428571	0.179565	0.0001998	0.0174224	0.0154127	1.924e-05	1.48e-05	4.44e-06	0.538462	0.560547
ILA-LD	135	41	1	0.0205962	0.0034327	0.00234869	0.1875	0.377086	0.0148148	0.101285	0.1331	5.66274e-05	5.66274e-05	0	1	0.0073598
ILA-LP	282	173	2	0.00220255	0.000332461	0.000249345	0.142857	0.790527	0.00162075	0.0232984	0.0299775	1.49289e-06	6.00868e-07	8.92019e-07	-0.195026	1
ILA-LSr	135	3	1	0.0493827	0.0246914	0.0197531	0.111111	0.814529	0.00493827	0.207688	0.0470588	0.000331675	0.000331675	0	1	1
ILA-MOs	355	168	3	0.0137071	0.00273111	0.00273111	0	1	0.00824487	0.117029	0.193634	0.000182976	5.85819e-06	0.000177118	-0.935968	2.53266e-20
ILA-MRN	73	170	1	0.0120064	0.00241741	0.00821918	-0.545455	2.25727e-10	0.00136986	0.0768547	0.114034	0.000387365	3.35751e-05	0.00035379	-0.826649	1.80748e-26
ILA-PL	355	336	3	0.0291464	0.00586537	0.00498556	0.0810811	0.0830508	0.0182954	0.227446	0.395507	0.000115578	3.36192e-05	8.19593e-05	-0.418245	2.88658e-15
ILA-PO	135	246	1	0.00382415	0.000722674	0.000120446	0.714286	0.000179991	0.00298103	0.0224813	0.0850962	7.0367e-06	3.59539e-06	3.4413e-06	0.0218978	1
ILA-RSP	73	40	1	0.00582192	0.00171233	0.0010274	0.25	0.726562	0.00308219	0.034749	0.164884	1.90259e-05	1.90259e-05	0	1	0.544193
ILA-SCig	73	178	1	0.00384793	0.00123134	0.00100046	0.103448	0.711071	0.00161613	0.0262582	0.0686781	2.4747e-05	2.13774e-06	2.26093e-05	-0.827233	0.00216695
ILA-SCsg	73	31	1	0	0	0	0	1	0	0	0	0	0	0	0	1
ILA-SUB	282	125	2	0.0153615	0.00378472	0.00289419	0.133333	0.170645	0.00868258	0.136855	0.0454541	5.12356e-05	2.02484e-05	3.09872e-05	-0.209595	0.167009
ILA-TT	208	97	2	0.0591909	0.00841705	0.0160195	-0.311111	3.56538e-07	0.0347543	0.252448	0.416453	0.000398478	9.91581e-05	0.00029932	-0.502316	5.00522e-12
ILA-VISa	135	50	1	0.0077037	0.00251852	0.000740741	0.545455	0.0169005	0.00444444	0.0413364	0.041493	3.09563e-05	3.09563e-05	0	1	0.0285759
ILA-VISam	147	65	1	0.000941915	0	0.000313972	-1	0.25	0.000627943	0.0364757	0.00999792	0	0	0	0	1
ILA-VISp	355	112	3	0.00371183	0.000843597	0.000253079	0.538462	0.0922852	0.00261515	0.0340517	0.0150323	2.93972e-06	2.93972e-06	0	1	1
LD-LP	62	139	2	0.100404	0.0336603	0.00153876	0.912568	2.28192e-42	0.0652048	0.287734	0.48945	3.32864e-05	0	3.32864e-05	-1	0.124561
LD-LSr	116	33	1	0.0324484	0.0143279	0.00632111	0.387755	0.00939924	0.0117994	0.137618	0.166788	0.000793942	0	0.000793942	-1	3.0348e-15
LD-MEA	12	39	1	0	0	0	0	1	0	0	0	0	0	0	0	1
LD-MOp	92	154	1	0.0171513	0.00367024	0.000988142	0.575758	2.82202e-06	0.0124929	0.378278	0.0831159	8.67277e-05	0	8.67277e-05	-1	9.65894e-15
LD-MOs	62	134	2	0.0101056	0.00137804	0.00183739	-0.142857	0.790527	0.00689022	0.0382103	0.272501	1.30308e-05	0	1.30308e-05	-1	1
LD-ORBm	75	115	1	0.0185507	0.00336232	0.00892754	-0.45283	3.45256e-06	0.00626087	0.0832337	0.326355	0.000306375	9.40071e-06	0.000296974	-0.938633	6.0557e-21
LD-PIR	42	67	1	0	0	0	0	1	0	0	0	0	0	0	0	1
LD-PL	137	185	2	0.0386601	0.00801757	0.0128501	-0.231579	0.00173787	0.0177924	0.147381	0.337279	0.000574488	4.09903e-06	0.000570389	-0.98573	5.10345e-31
LD-PO	62	333	2	0.0185512	0.0036095	0.00277008	0.131579	0.301872	0.0121716	0.0731794	0.27153	0.000109581	0	0.000109581	-1	4.46175e-10
LD-RT	12	40	1	0.0625	0.00416667	0.0104167	-0.428571	0.453125	0.0479167	0.114187	0.479115	0	0	0	0	1
LD-SSp	134	224	2	0.0133104	0.00276647	0.000730765	0.58209	1.77287e-06	0.00981313	0.107111	0.122045	2.27631e-05	0	2.27631e-05	-1	2.00531e-07
LD-SUB	41	34	1	0.0387374	0.00502152	0	1	0.015625	0.0337159	0.207932	0.22466	8.69527e-05	0	8.69527e-05	-1	0.204354
LD-TH	75	32	1	0.0141667	0.00375	0.00166667	0.384615	0.266846	0.00875	0.0614918	0.149419	1.12613e-05	1.12613e-05	0	1	1
LD-TT	116	115	1	0.0128702	0.00341138	0.00263607	0.128205	0.522397	0.00682276	0.0615871	0.195769	6.17003e-05	0	6.17003e-05	-1	0.000303747
LD-VAL	92	76	1	0.00543478	0.00114416	0.00143021	-0.111111	0.814529	0.00286041	0.147967	0.111042	7.62777e-06	0	7.62777e-06	-1	0.20413
LD-VISa	41	50	1	0.0370732	0.00487805	0.00439024	0.0526316	1	0.0278049	0.203481	0.159118	0	0	0	0	1
LD-VISam	96	119	2	0.102301	0.0252905	0.0109364	0.396226	6.35166e-07	0.0660743	0.291003	0.362881	2.59136e-05	1.74269e-05	8.48673e-06	0.344999	0.620123
LD-VISl	75	97	1	0.0819244	0.0130584	0.0119588	0.043956	0.603971	0.0569072	0.285123	0.249562	0.000109052	2.60054e-05	8.3047e-05	-0.523066	0.00370373
LD-VISp	41	45	1	0.0319783	0.00162602	0	1	0.25	0.0303523	0.180566	0.0990386	0	0	0	0	1
LD-VPL	129	228	3	0.0382451	0.00543634	0.00267048	0.341176	0.00219491	0.0301383	0.119421	0.266166	2.26191e-05	6.75037e-06	1.58687e-05	-0.403126	0.329796
LD-VPM	12	48	1	0.0121528	0.00347222	0.00520833	-0.2	1	0.00347222	0.0244522	0.202462	0	0	0	0	1
LGd-LH	19	24	2	0.0406504	0.00813008	0.0284553	-0.555556	0.179687	0.00406504	0.127928	0.152339	0.00221852	0	0.00221852	-1	0.160869
LGd-LP	145	94	2	0.00824931	0.00183318	0.00252062	-0.157895	0.647606	0.00389551	0.128666	0.0361454	1.52267e-05	1.52267e-05	0	1	0.586713
LGd-LS	8	216	1	0.0318287	0.00810185	0.00983796	-0.0967742	0.7201	0.0138889	0.064156	0.255637	0.000664452	0.000330688	0.000333764	-0.00462963	1
LGd-LSr	132	393	1	0.00373969	0.00134937	0.00106022	0.12	0.210327	0.00133009	0.121402	0.0358014	2.13271e-05	5.88603e-06	1.54411e-05	-0.448023	7.68504e-06
LGd-MB	330	170	1	0.00455894	0.000823904	0.00247171	-0.5	0.000134514	0.00126332	0.0973812	0.0654109	4.86585e-05	1.8898e-06	4.67687e-05	-0.922324	3.31184e-10
LGd-MD	19	238	2	0.025077	0.00703916	0.0109987	-0.219512	0.211024	0.00703916	0.0942599	0.259114	0.000663226	0.00010015	0.000563076	-0.697991	0.0658416
LGd-MG	137	153	1	0.00128811	4.77076e-05	0.0012404	-0.925926	4.17233e-07	0	0.0250522	0.0405935	0	0	0	0	1
LGd-MOs	293	130	3	0.00223697	0.000969354	0.000596525	0.238095	0.38331	0.000671091	0.0612053	0.178444	0	0	0	0	1
LGd-MRN	142	47	1	0.0170812	0.00239736	0.0116871	-0.659574	5.78455e-11	0.0029967	0.337278	0.0774319	0.000264279	2.97545e-05	0.000234525	-0.774825	2.42563e-12
LGd-MS	142	23	1	0.00734844	0.0039804	0.00336803	0.0833333	0.83882	0	0.1766	0.0114863	0.00027835	0	0.00027835	-1	2.00609e-09
LGd-OT	73	14	1	0	0	0	0	1	0	0	0	0	0	0	0	1
LGd-PL	153	228	1	0.000774413	7.74413e-05	0.00058081	-0.764706	0.00234985	0.000116162	0.0237808	0.0329401	2.22183e-06	0	2.22183e-06	-1	0.0708801
LGd-RN	142	58	1	0.0163915	0.00352113	0.00910636	-0.442308	7.36651e-06	0.00376396	0.328127	0.126556	0.000280363	3.44449e-06	0.000276919	-0.975428	8.01022e-33
LGd-RSP	8	68	1	0.0349265	0.00551471	0.00367647	0.2	1	0.0257353	0.0652921	0.180593	0	0	0	0	1
LGd-SCm	142	42	1	0.00620389	0.00150905	0.00402414	-0.454545	0.013531	0.000670691	0.156006	0.0770324	4.75667e-06	4.75667e-06	0	1	1
LGd-SCs	142	30	1	0.0464789	0.0129108	0.0129108	0	1	0.0206573	0.57708	0.164085	0.000573048	0.000233077	0.000339971	-0.186536	0.126364
LGd-SI	73	37	1	0	0	0	0	1	0	0	0	0	0	0	0	1
LGd-SNr	215	174	3	0.00176134	0.000146778	0.001321	-0.8	0.000402451	0.000293556	0.0269616	0.0224295	4.99999e-06	0	4.99999e-06	-1	0.250863
LGd-SPF	137	34	1	0.00322027	0.000644053	0.00236153	-0.571429	0.057373	0.000214684	0.0566038	0.0251588	0	0	0	0	1
LGd-SSp	68	23	1	0.000639386	0	0.000639386	-1	1	0	0.0176641	0.00264487	0	0	0	0	1
LGd-SSs	68	117	1	0.00188537	0	0.00175968	-1	0.00012207	0.000125691	0.0562931	0.0335985	0	0	0	0	1
LGd-SUB	280	246	3	0.0052816	0.00143146	0.000937855	0.208333	0.193413	0.00291229	0.108857	0.0197678	2.53067e-06	0	2.53067e-06	-1	0.14635
LGd-TH	418	800	4	0.00835222	0.00114588	0.00243182	-0.359431	1.64282e-09	0.00477452	0.163975	0.138574	2.61675e-05	2.68203e-06	2.34855e-05	-0.795011	6.27527e-18
LGd-VISa	269	137	2	0.00798306	0.0016835	0.00255241	-0.205128	0.0887824	0.00374715	0.156133	0.0815998	5.30842e-05	1.62771e-06	5.14565e-05	-0.938674	1.7833e-13
LGd-VISam	161	166	2	0.0147248	0.00312903	0.00496963	-0.227273	0.174171	0.00662617	0.291646	0.100033	0.000318377	6.75388e-06	0.000311624	-0.957573	4.40024e-17
LGd-VISp	280	176	3	0.0154657	0.00388091	0.00393883	-0.00740741	1	0.00764597	0.261235	0.0694121	3.19641e-06	0	3.19641e-06	-1	0.127589
LGd-VPL	132	70	1	0.0101732	0.0038961	0.00151515	0.44	0.00260217	0.0047619	0.238394	0.124353	8.32132e-05	1.65229e-06	8.1561e-05	-0.960288	1.73497e-11
LGd-VPM	154	191	2	0.00177743	0.000197492	0.000394984	-0.333333	0.387695	0.00118495	0.0265947	0.0484767	1.72445e-06	1.72445e-06	0	1	0.184242
LH-LP	6	66	1	0.00252525	0.00252525	0	1	1	0	0.0364964	0.00973491	0	0	0	0	1
LH-LS	6	216	1	0.0393519	0.0162037	0.0185185	-0.0666667	0.765992	0.00462963	0.371179	0.297857	0.000624462	0	0.000624462	-1	0.272006
LH-MD	24	238	2	0.0699036	0.023416	0.024449	-0.0215827	0.865374	0.0220386	0.251238	0.495889	0.00220204	0	0.00220204	-1	6.32827e-15
LH-MOs	24	33	2	0	0	0	0	1	0	0	0	0	0	0	0	1
LH-PL	18	50	1	0.00222222	0.00111111	0	1	1	0.00111111	0.00990099	0.198381	0	0	0	0	1
LH-RSP	6	68	1	0.0147059	0.00490196	0.00245098	0.333333	1	0.00735294	0.180723	0.0844893	0	0	0	0	1
LH-SUB	18	103	1	0.0334412	0.0307443	0.0021575	0.868852	4.85442e-13	0.000539374	0.134233	0.107332	0.000264399	0	0.000264399	-1	0.0406157
LH-TH	6	66	1	0	0	0	0	1	0	0	0	0	0	0	0	1
LH-VISam	24	137	2	0.0270907	0.0217903	0.00235571	0.804878	1.02584e-07	0.00294464	0.115072	0.163855	0.000218855	0	0.000218855	-1	0.143896
LH-VISp	18	53	1	0.0178197	0.0125786	0.00524109	0.411765	0.143463	0	0.0742358	0.0613037	0	0	0	0	1
LP-LS	243	261	2	0.00225012	0.00117006	0.00072004	0.238095	0.164149	0.00036002	0.0538935	0.0250292	4.4503e-05	0	4.4503e-05	-1	5.55112e-15
LP-LSr	114	3	1	0	0	0	0	1	0	0	0	0	0	0	0	1
LP-MB	19	62	1	0.0373514	0.0110357	0.0135823	-0.103448	0.711071	0.0127334	0.0730897	0.180814	0.000612319	0	0.000612319	-1	0.00460294
LP-MD	243	265	2	0.000410076	0.000234329	0	1	0.0078125	0.000175747	0.0102313	0.017593	0	0	0	0	1
LP-MG	32	289	2	0.006628	0.001657	0.00207125	-0.111111	0.814529	0.00289975	0.337323	0.0960471	1.70503e-05	1.70503e-05	0	1	0.139326
LP-MOs	441	225	5	0.00395111	0.00189653	0.000737541	0.44	0.00260217	0.00131704	0.0606734	0.148382	4.01937e-06	0	4.01937e-06	-1	0.10245
LP-MRN	15	106	2	0.0136519	0.00113766	0.00455063	-0.6	0.375	0.00796359	0.121878	0.0957238	0	0	0	0	1
LP-NB	4	43	1	0.0465116	0.0116279	0.0348837	-0.5	0.289063	0	0.218182	0.0713073	0.00055371	0	0.00055371	-1	1
LP-PL	198	297	3	0.0102704	0.00161511	0.00269185	-0.25	0.0138362	0.00596347	0.0962576	0.205098	3.11738e-05	0	3.11738e-05	-1	7.54541e-12
LP-PO	495	646	4	0.00339834	0.000663737	0.00102216	-0.212598	0.0206808	0.00171244	0.0843398	0.0840978	2.54391e-05	3.80331e-07	2.50588e-05	-0.970099	2.45983e-31
LP-POL	43	54	2	0.0425121	0.0164251	0.00676329	0.416667	0.0639147	0.0193237	0.302543	0.158155	0.000406859	0.000327038	7.98212e-05	0.607622	0.213262
LP-POST	4	56	1	0	0	0	0	1	0	0	0	0	0	0	0	1
LP-RSP	254	212	3	0.0055323	0.00216806	0.00156998	0.16	0.322236	0.00179426	0.117026	0.0933892	0	0	0	0	1
LP-RT	19	121	1	0.0113093	0.00173989	0.000869943	0.333333	0.6875	0.00869943	0.0238946	0.110788	7.24953e-06	0	7.24953e-06	-1	1
LP-SCig	11	63	1	0.010101	0	0.004329	-1	0.25	0.00577201	0.1	0.0756625	0	0	0	0	1
LP-SCsg	11	12	1	0.0454545	0.0227273	0	1	0.25	0.0227273	0.294118	0.0789474	0	0	0	0	1
LP-SPF	32	49	2	0.00988142	0.00494071	0.000988142	0.666667	0.21875	0.00395257	0.387409	0.0437042	0	0	0	0	1
LP-SUB	410	291	4	0.0157996	0.00611034	0.00266236	0.393035	2.51261e-08	0.00702689	0.304458	0.038699	0.000150657	2.23739e-05	0.000128283	-0.702983	1.75761e-20
LP-TH	94	233	2	0.0100753	0.00199291	0.00354296	-0.28	0.0649086	0.00453942	0.0467777	0.138156	3.58708e-05	0	3.58708e-05	-1	0.00341663
LP-TT	114	64	1	0.00411184	0.000411184	0.000137061	0.5	0.625	0.0035636	0.0543287	0.0787303	0	0	0	0	1
LP-VISa	319	129	3	0.0294446	0.00355366	0.00172606	0.346154	0.0175332	0.0241649	0.489755	0.149186	0	0	0	0	1
LP-VISam	346	564	6	0.0444175	0.00731521	0.00492066	0.195699	2.83788e-05	0.0321817	0.367061	0.196432	7.43794e-05	1.78088e-06	7.25985e-05	-0.952114	1.26683e-42
LP-VISp	205	234	4	0.0421562	0.00449205	0.00357061	0.114286	0.402963	0.0340935	0.357754	0.205985	4.13712e-06	0	4.13712e-06	-1	0.412298
LP-VISpm	43	118	2	0.0350224	0.0111773	0.00260805	0.621622	0.000191076	0.021237	0.282549	0.191871	0.000152481	0.000140465	1.20155e-05	0.8424	0.0108627
LP-VPM	177	92	1	0.00024564	0.00012282	6.141e-05	0.333333	1	6.141e-05	0.0178935	0.00835783	0	0	0	0	1
LS-MD	261	265	2	0.0248496	0.00883191	0.00724913	0.0984252	0.0296034	0.0087686	0.224012	0.538885	0.00032737	0.000214276	0.000113094	0.309074	2.22045e-16
LS-MOs	393	150	3	0.00749789	0.00382343	0.00332688	0.0694444	0.453372	0.000347584	0.0459579	0.117613	2.59201e-05	2.44129e-05	1.50722e-06	0.883702	2.74561e-05
LS-PO	45	81	1	0	0	0	0	1	0	0	0	0	0	0	0	1
LS-RSP	261	112	2	0.0457163	0.0161987	0.0114591	0.171367	0.00027167	0.0180586	0.343107	0.314003	0.000721669	0.00045793	0.00026374	0.269084	2.32048e-10
LS-SUB	177	134	2	0.0175229	0.00422143	0.00812425	-0.316129	0.000102231	0.00517722	0.054541	0.03383	0.000290281	0.000202303	8.79775e-05	0.393845	1.2298e-06
LS-TH	216	66	1	0.0068743	0.00196409	0.00280584	-0.176471	0.18181	0.00210438	0.0708288	0.0480704	7.69472e-05	4.24138e-05	3.45334e-05	0.102414	0.512757
LS-VISa	45	13	1	0	0	0	0	1	0	0	0	0	0	0	0	1
LS-VISam	216	64	1	0.0384115	0.0133102	0.010923	0.0985075	0.0802491	0.0141782	0.298607	0.208481	0.000417088	0.000123143	0.000293945	-0.409511	4.18907e-13
LS-VISp	132	161	1	0.00381141	0.00197628	0.00112931	0.272727	0.0355827	0.000705816	0.0115224	0.0150213	3.11601e-05	1.93965e-05	1.17636e-05	0.244957	0.106158
LS-VPM	45	92	1	0	0	0	0	1	0	0	0	0	0	0	0	1
LSc-LSr	59	4	1	0.0932203	0.0127119	0	1	0.25	0.0805085	0.269653	1	0	0	0	0	1
LSc-MOp	59	397	1	0.0111856	0.00324467	0.0018785	0.266667	0.00445502	0.00606242	0.0466636	0.110027	0.000120919	1.03052e-05	0.000110614	-0.829552	1.4461e-14
LSc-PT	59	45	1	0.190207	0.040678	0.0290019	0.167568	0.0271388	0.120527	0.434828	0.407318	0.00137612	0.000571466	0.000804657	-0.169455	0.112354
LSr-MOp	4	397	1	0	0	0	0	1	0	X	0	0	0	0	0	1
LSr-MOs	396	140	2	0.00280112	0.000840336	0.00040016	0.354839	0.0707555	0.00156062	0.0264532	0.109626	3.09087e-06	3.09087e-06	0	1	0.249702
LSr-ORBm	30	115	1	0.0278261	0.0110145	0.00869565	0.117647	0.396125	0.00811594	0.156987	0.401408	0.000430837	7.996e-05	0.000350877	-0.628816	0.000668934
LSr-PL	33	176	1	0.0212993	0.00585729	0.00958466	-0.241379	0.264931	0.00585729	0.109331	0.213739	0.000447205	0	0.000447205	-1	0.000306957
LSr-PO	3	246	1	0	0	0	0	1	0	0	0	0	0	0	0	1
LSr-PT	4	45	1	0.0722222	0	0.0611111	-1	0.000976562	0.0111111	0.302326	0.190413	0.000252525	0	0.000252525	-1	1
LSr-SUB	396	127	2	0.0219094	0.00171892	0.00196448	-0.0666667	0.491262	0.018226	0.176784	0.134881	1.00977e-05	2.37307e-06	7.72459e-06	-0.529976	0.00194915
LSr-TH	423	278	2	0.0183228	0.00425039	0.00402507	0.0272277	0.460063	0.0100473	0.157453	0.280028	6.83693e-05	1.52404e-05	5.3129e-05	-0.554176	3.79861e-76
LSr-TT	33	115	1	0.0493612	0.0162602	0.00987224	0.244444	0.135156	0.0232288	0.221473	0.457023	0.000202249	8.93775e-05	0.000112872	-0.116166	1
LSr-VISa	396	121	2	0.008983	0.0016754	0.0044915	-0.456647	1.58132e-09	0.0028161	0.0803684	0.0895098	6.6297e-05	2.65124e-05	3.97846e-05	-0.200192	0.0303712
LSr-VISam	30	35	1	0.052381	0.0142857	0.0219048	-0.210526	0.255875	0.0161905	0.235424	0.237611	6.56814e-05	6.56814e-05	0	1	0.460317
LSr-VISl	30	97	1	0.0206186	0.00618557	0.00996564	-0.234043	0.143865	0.00446735	0.113577	0.0730594	0.00010961	2.36995e-05	8.59107e-05	-0.567568	0.322355
LSr-VISp	396	79	2	0.00822405	0.00177817	0.0031118	-0.272727	0.0355827	0.00333407	0.073242	0.0288094	1.33634e-05	1.33634e-05	0	1	0.110196
LSr-VPL	423	143	2	0.016431	0.00545455	0.00346801	0.222642	0.000348565	0.00750842	0.137424	0.136316	0.000157998	3.31876e-06	0.000154679	-0.95799	1.21968e-104
MB-MOs	316	223	2	0.0105234	0.00429688	0.00429688	0	1	0.00192962	0.127092	0.304746	0.000131676	4.75498e-05	8.41266e-05	-0.277777	1.46014e-13
MB-MRN	320	111	2	0.069228	0.0296251	0.0210358	0.169543	1.1492e-07	0.0185671	0.377501	0.319332	0.00189984	0.000328641	0.0015712	-0.654034	2.43899e-169
MB-MS	61	23	1	0.0890948	0.017819	0.0427655	-0.411765	0.000186799	0.0285103	0.652061	0.121488	0.00641483	0	0.00641483	-1	2.70566e-57
MB-ORB	255	133	1	0.0012089	2.94855e-05	0.000530739	-0.894737	7.62939e-05	0.000648681	0.0159268	0.0297572	1.69308e-05	1.6484e-05	4.4675e-07	0.947226	4.97258e-12
MB-PAG	255	77	1	0.0154316	0.00106952	0.00697734	-0.734177	2.33194e-22	0.00738477	0.168451	0.260769	7.44208e-05	3.68938e-05	3.7527e-05	-0.00850822	0.913902
MB-PL	61	178	1	0.00359182	0.00119727	0.00128937	-0.037037	1	0.00110518	0.0786502	0.126984	1.97204e-05	3.06993e-06	1.66505e-05	-0.688654	0.0904383
MB-PO	62	45	1	0.0415771	0.0168459	0.0154122	0.0444444	0.752033	0.009319	0.203884	0.311447	0.000286845	5.87579e-05	0.000228087	-0.590317	0.00853234
MB-POL	259	143	1	0.029538	0.00707401	0.00766801	-0.040293	0.368818	0.014796	0.204246	0.328873	0.000150774	7.0535e-05	8.02395e-05	-0.0643648	0.141048
MB-POST	259	32	1	0.0125483	0.00687741	0.00361969	0.310345	0.0050136	0.00205116	0.0953437	0.0260172	7.10844e-05	7.10844e-05	0	1	0.000291904
MB-RN	61	58	1	0.0474845	0.0155455	0.018372	-0.0833333	0.411423	0.013567	0.511467	0.280838	0.00131604	5.65291e-05	0.00125951	-0.914092	2.79188e-32
MB-RSP	255	10	1	0	0	0	0	1	0	0	0	0	0	0	0	1
MB-RT	62	121	1	0.0118635	0.00359904	0.00306585	0.08	0.671811	0.00519861	0.0718036	0.117803	3.94066e-05	3.49634e-05	4.44326e-06	0.774492	0.00368251
MB-SCm	575	144	3	0.0328286	0.00791934	0.0108847	-0.157699	0.000289007	0.0140246	0.253488	0.358901	0.000330055	9.98905e-05	0.000230164	-0.394703	2.77153e-20
MB-SCs	316	43	2	0.004276	0.00155491	0.00136054	0.0666667	1	0.00136054	0.052945	0.0187176	0	0	0	0	1
MB-SCsg	259	18	1	0.048048	0.0208065	0.010296	0.337931	5.77741e-05	0.0169455	0.286394	0.0861305	0.000672355	0.000192884	0.000479471	-0.426244	0.000860266
MB-SSp	68	23	1	0.00639386	0	0	0	1	0.00639386	0.0695021	0.026253	0	0	0	0	1
MB-SSs	68	117	1	0.0071644	0.000125691	0.000251383	-0.333333	1	0.00678733	0.0857528	0.118401	2.16709e-06	0	2.16709e-06	-1	1
MB-TH	68	154	1	0.0292208	0.00840336	0.00324675	0.442623	1.08237e-06	0.0175707	0.275557	0.414135	9.25397e-05	1.14021e-05	8.11376e-05	-0.753574	6.53179e-07
MB-VISam	316	87	2	0.00585784	0.00132858	0.00223443	-0.254237	0.0674446	0.00229482	0.072818	0.0395373	1.93095e-05	3.62431e-06	1.56852e-05	-0.624608	0.00813238
MB-VISl	259	88	1	0.0282994	0.0188663	0.00557213	0.543986	8.88933e-40	0.003861	0.19477	0.083438	0.00031191	0.000226178	8.57328e-05	0.450273	2.87434e-17
MB-VISp	259	94	1	0.0263698	0.0175388	0.00423067	0.611321	3.67677e-48	0.00460035	0.184278	0.0792584	0.000245348	0.000216198	2.91497e-05	0.762381	6.34154e-36
MB-VISrl	259	117	1	0.00537901	0.00297	0.000693001	0.621622	2.31446e-11	0.001716	0.0443779	0.116063	3.27442e-05	3.27442e-05	0	1	3.77476e-15
MB-VPM	41	160	1	0.00960366	0.00640244	0.000914634	0.75	1.00875e-07	0.00228659	0.117757	0.206643	1.14569e-05	7.62195e-06	3.83494e-06	0.330544	0.489927
MD-MOs	388	60	3	0	0	0	0	1	0	0	0	0	0	0	0	1
MD-PL	123	50	1	0.000325203	0	0	0	1	0.000325203	0.00397757	0.0423875	0	0	0	0	1
MD-PO	150	81	1	0	0	0	0	1	0	0	0	0	0	0	0	1
MD-RSP	265	112	2	0.0113731	0.00346741	0.00221914	0.219512	0.0598083	0.00568655	0.325946	0.0970878	8.56728e-05	1.38676e-05	7.18053e-05	-0.676267	2.26137e-07
MD-SUB	273	162	2	0.01501	0.00817882	0.00209118	0.59276	8.45687e-20	0.00474	0.299093	0.0533715	5.5239e-05	1.53617e-05	3.98773e-05	-0.44381	0.000373355
MD-TH	115	66	1	0.00500659	0.00131752	0.00250329	-0.310345	0.136046	0.00118577	0.0880273	0.0342295	3.93657e-05	6.93433e-06	3.24313e-05	-0.647696	0.0226205
MD-VISa	150	13	1	0	0	0	0	1	0	0	0	0	0	0	0	1
MD-VISam	238	137	2	0.0235633	0.00789522	0.00850725	-0.0373134	0.582565	0.00716078	0.261807	0.160822	0.000354648	6.09984e-05	0.000293649	-0.656006	5.14525e-30
MD-VISp	123	53	1	0.00966406	0.00429514	0.00506213	-0.0819672	0.608921	0.000306796	0.106552	0.0364535	2.51472e-06	2.51472e-06	0	1	1
MD-VPM	150	92	1	0	0	0	0	1	0	0	0	0	0	0	0	1
MEA-RT	39	40	1	0.00128205	0.00128205	0	1	0.5	0	0.0453461	0.02	0	0	0	0	1
MEA-VPL	39	50	1	0.00102564	0	0.00102564	-1	0.5	0	0.0384615	0.0116059	0	0	0	0	1
MEA-VPM	39	48	1	0	0	0	0	1	0	0	0	0	0	0	0	1
MG-MRN	136	41	1	0.0683286	0.0321019	0.0147059	0.371648	1.8465e-09	0.0215208	0.421188	0.225898	0.000771826	0.000305542	0.000466284	-0.208262	0.0127938
MG-NB	136	43	1	0.136286	0.0383037	0.0336867	0.064133	0.205043	0.0642955	0.592069	0.192271	0.000531453	0.000197598	0.000333854	-0.256384	0.00926202
MG-POST	136	56	1	0.00814076	0.00144433	0.00315126	-0.371429	0.0409596	0.00354517	0.080036	0.0581653	6.50765e-05	7.78089e-06	5.72956e-05	-0.76087	0.000182569
MG-SPF	289	49	2	0.0310688	0.0114609	0.00386634	0.495495	1.6752e-07	0.0157415	0.335924	0.137312	0.000119305	3.93958e-05	7.99097e-05	-0.339581	0.119506
MG-SUB	153	50	1	0.0137255	0.00666667	0	1	8.88178e-16	0.00705882	0.292522	0.0245523	5.33547e-06	0	5.33547e-06	-1	0.243781
MG-TH	153	167	1	0.0157332	0.0035615	0.00254393	0.166667	0.0449802	0.0096278	0.340716	0.252675	0.000200446	5.14966e-07	0.000199931	-0.994862	1.49594e-103
MG-VISa	153	66	1	0.00574371	0.00217865	0.000594177	0.571429	0.00371917	0.00297089	0.148818	0.0366325	3.35177e-05	0	3.35177e-05	-1	1.74177e-06
MG-VISam	136	97	1	0.00295634	0.000985446	7.58035e-05	0.857143	0.00183105	0.00189509	0.0314424	0.0171466	0	0	0	0	1
MG-VISp	289	177	2	0.00633184	0.00207153	0.00175884	0.0816327	0.479692	0.00250147	0.0988577	0.0438964	1.38146e-05	4.88405e-06	8.93052e-06	-0.292913	0.23617
MOp-PT	397	45	1	0.0189197	0.00710887	0.0077246	-0.0415094	0.539101	0.0040862	0.170176	0.0704868	0.000324261	1.89412e-05	0.00030532	-0.883173	5.38215e-72
MOp-SSp	316	401	2	0.096385	0.0202517	0.0223652	-0.0495929	0.0104951	0.053768	0.40609	0.494951	0.00136646	0.000541962	0.000824499	-0.206765	7.03395e-71
MOp-VAL	154	76	1	0.0191388	0.00555366	0.00546822	0.00775194	1	0.00811688	0.0903893	0.319829	0.000216897	3.46231e-05	0.000182274	-0.680742	3.26274e-18
MOs-MRN	544	720	5	0.0254682	0.00838707	0.0118453	-0.170927	1.59946e-09	0.00523586	0.411196	0.209019	0.000650026	6.30155e-06	0.000643725	-0.980611	2.22507e-308
MOs-MS	34	23	1	0.028133	0.0140665	0.0127877	0.047619	1	0.00127877	0.548338	0.0413534	0.000232504	0	0.000232504	-1	0.16
MOs-OLF	336	237	2	0	0	0	0	1	0	0	0	0	0	0	0	1
MOs-ORB	682	688	4	0.00184275	0.000611494	0.000743709	-0.097561	0.24139	0.000487543	0.091376	0.0246507	5.86752e-06	1.75884e-06	4.10868e-06	-0.400483	0.000727544
MOs-PAG	412	123	3	0.00768701	0.0015374	0.00434713	-0.477477	4.90649e-07	0.00180247	0.199317	0.1256	5.60165e-05	4.35306e-06	5.16635e-05	-0.84458	4.28946e-12
MOs-PL	369	739	7	0.0201065	0.00458286	0.00564789	-0.104101	0.0721207	0.00987575	0.242126	0.371834	0.000169917	1.01252e-05	0.000159791	-0.880822	2.48866e-23
MOs-PO	161	414	3	0.00436983	0.00172493	0.000459982	0.578947	1.31274e-05	0.00218491	0.163431	0.0868169	8.34161e-06	3.38189e-06	4.95973e-06	-0.189153	0.774879
MOs-POST	256	15	1	0.000260417	0	0	0	1	0.000260417	0.0291595	0.00453662	0	0	0	0	1
MOs-RN	34	58	1	0.0299189	0.00760649	0.0167343	-0.375	0.0132833	0.00557809	0.583109	0.195899	0.00104493	3.07333e-05	0.0010142	-0.941176	1.47328e-10
MOs-RSP	591	359	5	0.0059853	0.00174256	0.0018562	-0.0315789	0.837556	0.00238654	0.13092	0.0699926	6.09943e-05	2.1822e-06	5.88121e-05	-0.928446	3.78512e-17
MOs-SCig	192	352	1	0.011592	0.00543931	0.0040126	0.150943	0.00829629	0.00214005	0.32546	0.122284	0.000164301	8.73396e-06	0.000155567	-0.893684	1.64413e-54
MOs-SCm	736	317	3	0.00862308	0.00249615	0.00448804	-0.285199	2.39341e-06	0.00163889	0.301644	0.0835842	7.10279e-05	1.43105e-06	6.95968e-05	-0.959705	4.58889e-42
MOs-SCs	446	147	3	0.00521407	0.00227657	0.00235	-0.015873	1	0.000587501	0.143044	0.0370964	2.27199e-05	1.19832e-06	2.15216e-05	-0.894514	0.00135571
MOs-SCsg	154	57	3	0.00652742	0.00391645	0	1	0.000488281	0.00261097	0.0520139	0.0623106	0	0	0	0	1
MOs-SNr	256	111	1	0.00936092	0.00689752	0.00133727	0.675214	3.82253e-27	0.00112613	0.5318	0.174687	4.85404e-05	5.52023e-07	4.79883e-05	-0.977255	1.23647e-36
MOs-SUB	305	554	6	0.014228	0.00638618	0.00248873	0.439153	1.34099e-09	0.00535312	0.249595	0.0439545	0.000213232	6.03235e-06	0.000207199	-0.94342	2.64315e-32
MOs-TH	351	419	3	0.00551087	0.00155549	0.00168881	-0.0410959	0.679164	0.00226657	0.404228	0.0796388	2.8407e-05	1.49788e-06	2.69091e-05	-0.894541	4.61087e-25
MOs-TT	197	106	3	0.0167026	0.00511853	0.00309806	0.245902	0.0721774	0.00848599	0.163409	0.16134	0.000165311	1.15297e-05	0.000153781	-0.860508	1.25191e-08
MOs-VISa	181	230	3	0.00449191	0.000598922	0.00199641	-0.538462	0.00935531	0.00189659	0.163819	0.0326216	1.30181e-05	6.70551e-06	6.31261e-06	0.030181	1
MOs-VISam	379	420	4	0.00652319	0.00133126	0.0030619	-0.393939	0.00011094	0.00213002	0.201255	0.0442035	1.62248e-05	4.72028e-06	1.15046e-05	-0.418142	0.0988859
MOs-VISp	674	614	7	0.0102237	0.00360045	0.00277254	0.129909	0.0208296	0.00385075	0.224934	0.0365605	6.91825e-05	7.5026e-07	6.84323e-05	-0.978311	1.73801e-48
MOs-VPL	63	70	1	0.00702948	0.00204082	0.000680272	0.5	0.145996	0.00430839	0.446769	0.0857486	0	0	0	0	1
MOs-VPM	27	92	1	0	0	0	0	1	0	0	0	0	0	0	0	1
MRN-MS	47	23	1	0.112858	0.0305273	0.0601295	-0.326531	0.00160058	0.0222017	0.333333	0.147521	0.00844263	0.000201102	0.00824153	-0.95236	3.27822e-18
MRN-NB	41	43	1	0.324447	0.0334657	0.15485	-0.644578	2.42773e-34	0.136132	0.555367	0.355995	0.00266591	0.000964265	0.00170164	-0.276596	0.00797712
MRN-OLF	17	3	1	0	0	0	0	1	0	0	0	0	0	0	0	1
MRN-ORB	86	287	2	0.0124475	0.00809469	0.00274914	0.492958	3.38717e-09	0.00160367	0.0849001	0.0692173	0.000168931	6.95496e-05	9.93817e-05	-0.176593	0.112214
MRN-PAG	86	46	2	0.0629139	0.0165563	0.00728477	0.388889	0.0288167	0.0390728	0.290164	0.377109	0.00118248	2.68846e-05	0.0011556	-0.954529	6.4723e-09
MRN-PL	419	383	4	0.0161958	0.00650948	0.0060423	0.0372208	0.485606	0.00364407	0.108094	0.368646	0.000303166	6.73419e-05	0.000235824	-0.555742	9.60746e-38
MRN-POL	129	176	2	0.0555015	0.0106223	0.0225724	-0.36	2.64546e-12	0.0223068	0.383794	0.42839	0.000425369	0.000134481	0.000290888	-0.367698	3.90751e-07
MRN-POST	105	88	2	0.0223297	0.00529466	0.0140424	-0.452381	4.07713e-05	0.00299263	0.122412	0.0895891	0.000304305	7.24428e-05	0.000231862	-0.52388	0.00311023
MRN-RN	47	58	1	0.112986	0.0366838	0.0498899	-0.152542	0.022507	0.0264123	0.337269	0.480407	0.00526836	0.00028709	0.00498127	-0.891013	1.76101e-63
MRN-RSP	469	481	4	0.0112021	0.00389093	0.00313785	0.107143	0.124163	0.00417333	0.0929679	0.193635	9.35311e-05	3.16254e-05	6.19057e-05	-0.323745	0.000305087
MRN-SCig	493	689	2	0.0445857	0.0121728	0.0104253	0.0773305	0.00084208	0.0219876	0.413586	0.432227	0.000594248	8.79178e-05	0.00050633	-0.704104	2.22507e-308
MRN-SCm	294	220	4	0.104159	0.0410508	0.0347706	0.0828283	0.0100075	0.0283373	0.372481	0.454575	0.00363616	0.000726618	0.00290955	-0.600338	6.29882e-121
MRN-SCs	133	134	2	0.0247525	0.0138614	0.00574257	0.414141	4.60624e-05	0.00514851	0.125062	0.14836	0.000219502	0.000190274	2.92281e-05	0.733687	0.000299896
MRN-SCsg	544	158	4	0.0118003	0.00659887	0.00364879	0.287879	0.00119511	0.00155267	0.0857069	0.102115	8.69526e-05	3.13308e-05	5.56217e-05	-0.279358	0.108307
MRN-SPF	41	15	1	0.121951	0.00813008	0.0373984	-0.642857	0.000912234	0.0764228	0.31348	0.16672	0.000813008	0.000813008	0	1	0.073319
MRN-TT	275	42	2	0.0138825	0.00610221	0.00366133	0.25	0.0599412	0.00411899	0.105399	0.078431	0.000333742	3.44047e-05	0.000299337	-0.793825	1.90595e-12
MRN-VISam	185	173	3	0.0402061	0.0168704	0.0168704	0	1	0.0064653	0.160006	0.20345	0.000335867	0.000151643	0.000184223	-0.0970031	0.336361
MRN-VISl	64	88	1	0.0259233	0.0117188	0.00994318	0.0819672	0.415285	0.00426136	0.18193	0.0723686	0.000213224	0.000107098	0.000106126	0.00455789	1
MRN-VISp	664	491	5	0.0080982	0.00247869	0.00438016	-0.277228	2.74434e-08	0.00123935	0.0847302	0.0303172	2.15493e-05	6.46925e-06	1.50801e-05	-0.399588	0.000325159
MRN-VISpm	108	139	2	0.00224688	0.000842578	0.000280859	0.5	0.289063	0.00112344	0.0425005	0.0357583	0	0	0	0	1
MRN-VISrl	107	238	2	0.00212749	0.00118194	0.000630368	0.304348	0.21004	0.000315184	0.0243335	0.0613757	7.13445e-06	5.79483e-06	1.33961e-06	0.624466	0.236677
MS-PL	23	178	1	0.117733	0.0679043	0.0381045	0.281106	5.0426e-09	0.0117245	0.156125	0.821496	0.0110126	0.0107918	0.0002208	0.959901	1.59231e-29
MS-RN	23	58	1	0.0967016	0.0367316	0.0344828	0.0315789	0.837556	0.0254873	0.130507	0.434549	0.00284905	0.00061333	0.00223572	-0.56945	2.4668e-05
MS-SCm	23	42	1	0.0641822	0.015528	0.0258799	-0.25	0.15386	0.0227743	0.0900925	0.424232	0.00104897	0.000846979	0.00020199	0.61488	0.0161263
MS-SCs	23	30	1	0.0521739	0.0173913	0.0289855	-0.25	0.215327	0.0057971	0.0736607	0.163636	0	0	0	0	1
MS-VISam	23	29	1	0.0794603	0.0224888	0.0449775	-0.333333	0.0356978	0.011994	0.108607	0.50203	0.00399151	0.0031348	0.000856714	0.570732	0.000866535
NB-POST	43	56	1	0.0481728	0.0215947	0.00249169	0.793103	3.15819e-10	0.0240864	0.0765172	0.252174	0.000220765	3.95507e-05	0.000181214	-0.641694	0.0310735
NB-SPF	43	15	1	0.334884	0.128682	0.00775194	0.886364	1.34486e-19	0.19845	0.3577	0.358209	0.00169804	0.00103359	0.000664452	0.217391	0.587712
NB-VISam	43	97	1	0.0505874	0.0304483	0.00431551	0.751724	1.0868e-21	0.0158235	0.0810396	0.220841	0.000229048	0.000114167	0.000114881	-0.00311526	1
NB-VISp	43	88	1	0.0269556	0.0163848	0.00158562	0.823529	8.18215e-13	0.0089852	0.0447986	0.192804	0.000157087	0.000151012	6.07519e-06	0.922652	1.2901e-05
OLF-ORB	237	397	2	0.056855	0.013678	0.00355629	0.587302	4.13797e-32	0.0396207	0.285562	0.564349	5.68364e-05	8.44309e-06	4.83933e-05	-0.702899	2.11857e-09
OLF-PAG	3	32	1	0.0104167	0	0	0	1	0.0104167	0.0153846	0.165775	0	0	0	0	1
OLF-PL	162	9	1	0	0	0	0	1	0	0	X	0	0	0	0	1
OLF-POST	72	15	1	0.000925926	0	0	0	1	0.000925926	0.00159655	0.0120069	0	0	0	0	1
OLF-RSP	3	67	1	0	0	0	0	1	0	0	0	0	0	0	0	1
OLF-SCm	75	92	1	0	0	0	0	1	0	0	0	0	0	0	0	1
OLF-SCs	3	68	1	0	0	0	0	1	0	0	0	0	0	0	0	1
OLF-SNr	72	111	1	0.000625626	0	0.000625626	-1	0.0625	0	0.00113605	0.0130884	0	0	0	0	1
OLF-SUB	162	99	1	0.000374111	0	0.000249408	-1	0.125	0.000124704	0.00592173	0.00162937	0	0	0	0	1
OLF-TH	72	107	1	0.000778816	0	0.000649013	-1	0.0625	0.000129803	0.00141483	0.00744277	0	0	0	0	1
OLF-VISa	162	96	1	0.00778035	0.000128601	0.00765175	-0.966942	2.7768e-33	0	0.109399	0.0486353	7.98763e-07	7.98763e-07	0	1	1
ORB-PAG	420	123	3	0.0182739	0.00150775	0.00247271	-0.242424	0.0640175	0.0142935	0.117711	0.258651	2.56674e-05	0	2.56674e-05	-1	4.46234e-07
ORB-PL	25	9	1	0	0	0	0	1	0	0	X	0	0	0	0	1
ORB-POST	243	15	1	0.000274348	0	0	0	1	0.000274348	0.0139305	0.00409836	0	0	0	0	1
ORB-RSP	420	144	3	0.000437764	9.7281e-05	4.86405e-05	0.333333	1	0.000291843	0.00327243	0.00954107	1.35876e-06	1.35876e-06	0	1	1
ORB-SCm	663	219	3	0.00184795	0.000433113	0.000866226	-0.333333	0.0356978	0.00054861	0.0236648	0.0273045	8.74874e-06	3.43008e-07	8.40573e-06	-0.921587	9.46333e-05
ORB-SCs	420	117	3	0.00216196	0.000555933	0.000988325	-0.28	0.229523	0.000617703	0.0156844	0.018851	4.95324e-06	0	4.95324e-06	-1	0.0700297
ORB-SNr	243	111	1	0.00263226	0.00144589	3.70741e-05	0.95	7.45786e-11	0.0011493	0.124153	0.0565704	6.74075e-07	0	6.74075e-07	-1	0.3125
ORB-SUB	25	99	1	0.000808081	0.00040404	0	1	1	0.00040404	0.0075188	0.00309656	0	0	0	0	1
ORB-TH	243	107	1	0.000576901	0.000346141	7.69201e-05	0.636364	0.0654297	0.00015384	0.0300243	0.00582892	0	0	0	0	1
ORB-VISa	25	96	1	0.00208333	0.00125	0.000833333	0.2	1	0	0.0234742	0.0123137	0	0	0	0	1
ORB-VISam	133	58	1	0.00103708	0.000388903	0.000518538	-0.142857	1	0.000129634	0.0224166	0.00617284	1.81943e-05	0	1.81943e-05	-1	0.00827279
ORB-VISp	158	32	1	0.000791139	0.00039557	0	1	0.5	0.00039557	0.00408376	0.07277	0	0	0	0	1
ORBm-PL	115	50	1	0.0234783	0.00730435	0.00973913	-0.142857	0.188847	0.00643478	0.36827	0.356124	0.000813587	0.000103738	0.000709849	-0.744987	1.55636e-21
ORBm-TH	115	32	1	0.0168478	0.00597826	0.00706522	-0.0833333	0.665466	0.00380435	0.290291	0.17646	7.79693e-05	4.29062e-05	3.50631e-05	0.100592	1
ORBm-TT	115	51	1	0.00699062	0.00204604	0.00289855	-0.172414	0.458258	0.00204604	0.147902	0.143961	5.4561e-05	0	5.4561e-05	-1	7.46465e-05
ORBm-VISam	115	35	1	0.0469565	0.0183851	0.0154037	0.0882353	0.345593	0.0131677	0.53271	0.243078	0.000165631	0.000165631	0	1	6.61517e-05
ORBm-VISl	115	97	1	0.0185567	0.00770955	0.00591663	0.131579	0.123009	0.00493052	0.327305	0.0714404	0.000144987	8.3355e-05	6.16316e-05	0.149831	0.194151
ORBm-VPL	115	73	1	0.0266825	0.0134604	0.00607504	0.378049	1.44554e-06	0.00714711	0.409704	0.179284	0.000161959	6.2694e-05	9.92654e-05	-0.225806	0.0844825
OT-SI	14	37	1	0.0135135	0.00579151	0.003861	0.2	1	0.003861	0.235142	0.0725806	0.0002145	0	0.0002145	-1	1
OT-SNr	14	118	1	0	0	0	0	1	0	0	0	0	0	0	0	1
OT-TH	14	167	1	0.00213858	0	0.00128315	-1	0.25	0.000855432	0.0609185	0.0368856	0	0	0	0	1
PAG-RSP	123	144	3	0.00181724	0.00129803	0.000519211	0.428571	0.453125	0	0.0313887	0.0346732	0	0	0	0	1
PAG-SCm	123	178	3	0.0178848	0.00453082	0.00178848	0.433962	0.00219019	0.0115655	0.244635	0.19811	5.27731e-05	1.53364e-05	3.74367e-05	-0.418781	0.128196
PAG-SCs	123	117	3	0.0070633	0.00162999	0.00325998	-0.333333	0.237885	0.00217332	0.111364	0.0539286	4.75248e-05	1.33259e-05	3.41989e-05	-0.439204	0.629538
PAG-VISam	77	58	1	0.00223914	0.000223914	0.0015674	-0.75	0.0703125	0.000447828	0.0459603	0.01235	2.35699e-05	0	2.35699e-05	-1	0.0787172
PAG-VISp	14	32	1	0.00223214	0	0	0	1	0.00223214	0.00545989	0.121569	0	0	0	0	1
PIR-SSp	67	29	1	0	0	0	0	1	0	0	0	0	0	0	0	1
PIR-VPL	67	105	1	0.0021322	0.000142146	0.000995025	-0.75	0.0703125	0.000995025	0.0218543	0.021336	2.15373e-05	2.15373e-05	0	1	0.00882013
PL-PO	135	333	2	0.0156078	0.00786683	0.00147896	0.683502	6.60853e-35	0.006262	0.177794	0.244135	1.99661e-05	1.03072e-05	9.65886e-06	0.0324744	0.888598
PL-RN	178	58	1	0.00978303	0.00300271	0.0045525	-0.205128	0.0887824	0.00222782	0.281169	0.0807875	0.000226385	5.47241e-06	0.000220913	-0.951654	4.17047e-34
PL-RSP	92	103	2	0.0302643	0.00873828	0.00959079	-0.0465116	0.746534	0.0119352	0.184196	0.239252	0.000409839	0.000190989	0.00021885	-0.0679807	0.663912
PL-SCig	48	178	1	0.00362828	0.00175562	0.000351124	0.666667	0.00753784	0.00152154	0.0249414	0.0644991	5.29e-06	0	5.29e-06	-1	0.585919
PL-SCm	291	98	2	0.0030426	0.00108664	0.00108664	0	1	0.000869313	0.135128	0.0202191	2.33571e-05	1.96852e-06	2.13885e-05	-0.831441	0.00113716
PL-SCs	178	30	1	0.00374532	0.00149813	0	1	0.0078125	0.00224719	0.130243	0.0158748	0	0	0	0	1
PL-SCsg	205	57	3	0.00368376	0.00113347	0.000283366	0.6	0.375	0.00226693	0.0864671	0.0312142	0	0	0	0	1
PL-SUB	347	327	4	0.0300794	0.0112499	0.00259305	0.62536	1.19903e-33	0.0162365	0.435689	0.0968742	0.000322097	1.45182e-05	0.000307578	-0.909852	6.27738e-76
PL-TH	50	32	1	0.01125	0.008125	0.0025	0.529412	0.0490417	0.000625	0.19199	0.11032	9.1343e-05	5.10204e-05	4.03226e-05	0.117117	1
PL-TT	268	157	3	0.0370017	0.0101636	0.00976656	0.0199203	0.800733	0.0170716	0.297997	0.355147	0.000255519	4.08355e-05	0.000214683	-0.680372	6.77236e-15
PL-VISa	135	146	2	0.0166108	0.00390843	0.00279174	0.166667	0.312327	0.00991066	0.17304	0.0879098	7.55276e-06	7.55276e-06	0	1	0.555595
PL-VISam	562	333	5	0.00927869	0.00360838	0.00191465	0.306667	0.000215077	0.00375566	0.316955	0.0662898	1.5426e-05	5.75625e-06	9.66978e-06	-0.253696	0.2936
PL-VISl	50	97	1	0.0257732	0.00804124	0.0113402	-0.170213	0.121371	0.00639175	0.368954	0.0889548	0.000199786	0.000100989	9.87973e-05	0.0109697	1
PL-VISp	430	256	5	0.00898983	0.00242489	0.00254317	-0.0238095	0.913202	0.00402176	0.160456	0.038341	1.93392e-05	1.93392e-05	0	1	0.00149097
PL-VPL	50	73	1	0.0517808	0.029863	0.0142466	0.354037	8.28837e-06	0.00767123	0.531112	0.277104	0.000545616	0.000111826	0.00043379	-0.590094	8.45158e-06
PO-RSP	81	44	1	0.000561167	0.000280584	0	1	1	0.000280584	0.0344234	0.024656	0	0	0	0	1
PO-RT	45	121	1	0.0262626	0.00348944	0.00716253	-0.344828	0.0119281	0.0156107	0.240741	0.227345	0	0	0	0	1
PO-SUB	327	93	2	0.00342388	0.000304345	0.000684775	-0.384615	0.266846	0.00243476	0.0774582	0.0136288	0	0	0	0	1
PO-TT	246	64	1	0.00228659	0.000889228	6.35163e-05	0.866667	0.000976562	0.00133384	0.0507071	0.0424433	2.01639e-06	0	2.01639e-06	-1	0.204545
PO-VISa	327	63	2	0.00389426	0.000449337	0.00194713	-0.625	0.000535053	0.00149779	0.0874064	0.0245043	6.45632e-07	6.45632e-07	0	1	1
PO-VISam	274	235	2	0.0021944	0.000112533	0.00154733	-0.864407	1.69797e-12	0.000534534	0.068157	0.0195732	1.65217e-06	0	1.65217e-06	-1	0.041584
PO-VISp	246	45	1	0.00234869	0.000271003	0.00108401	-0.6	0.0351562	0.000993677	0.0515581	0.00947804	7.37422e-07	7.37422e-07	0	1	1
PO-VPM	81	92	1	0.00268384	0.000134192	0.000268384	-0.333333	1	0.00228127	0.153374	0.0824649	0	0	0	0	1
POL-POST	143	32	1	0.0076486	0.00590035	0.00109266	0.6875	0.000113074	0.000655594	0.101557	0.015755	6.15582e-06	6.15582e-06	0	1	1
POL-RSP	33	100	1	0.00272727	0.00181818	0	1	0.03125	0.000909091	0.0126939	0.145946	0	0	0	0	1
POL-SCig	33	63	1	0.042328	0.01443	0.018278	-0.117647	0.396125	0.00962001	0.151675	0.258603	0.000929029	6.01251e-05	0.000868904	-0.870564	2.91718e-08
POL-SCm	143	23	1	0.0532077	0.013682	0.00456066	0.5	0.000134514	0.034965	0.440916	0.266768	0.000157667	4.71054e-05	0.000110561	-0.402469	0.131385
POL-SCsg	176	30	2	0.0272727	0.0175084	0.00538721	0.529412	1.40742e-05	0.0043771	0.261185	0.0489677	0.000384688	1.0577e-05	0.000374111	-0.94501	1.31959e-07
POL-SUB	21	57	1	0.0668338	0.0325815	0.00584795	0.695652	1.83154e-06	0.0284043	0.318725	0.108108	0.00053109	8.35422e-05	0.000447547	-0.685393	0.0870911
POL-VISam	21	103	1	0.0536292	0.00323625	0.0189552	-0.708333	6.24041e-07	0.0314378	0.319383	0.114765	0.000200339	4.62321e-05	0.000154107	-0.538462	0.34036
POL-VISl	143	88	1	0.00953592	0.00429116	0.00270184	0.227273	0.0422106	0.00254291	0.128608	0.028845	3.10557e-05	0	3.10557e-05	-1	7.15524e-08
POL-VISp	143	94	1	0.00862967	0.00461241	0.00193424	0.409091	0.000157149	0.00208302	0.118303	0.0266627	1.58296e-05	9.43019e-06	6.39946e-06	0.191459	0.584079
POL-VISpm	54	118	2	0.013862	0.00386847	0.00386847	0	1	0.00612508	0.0680967	0.0848418	5.63044e-05	0	5.63044e-05	-1	0.185974
POL-VISrl	143	117	1	0.001554	0.000956309	0.000239077	0.6	0.0118179	0.000358616	0.0238055	0.0344009	8.41821e-07	8.41821e-07	0	1	1
POST-SCm	47	64	2	0.0118431	0.000740192	0.00740192	-0.818182	0.0117188	0.00370096	0.0266463	0.0929548	4.90292e-05	0	4.90292e-05	-1	1
POST-SCsg	32	18	1	0.0381944	0.0225694	0.00173611	0.857143	0.00183105	0.0138889	0.0691543	0.0622711	0	0	0	0	1
POST-SNr	15	111	1	0.0018018	0.0012012	0	1	0.5	0.000600601	0.0305677	0.0357143	0	0	0	0	1
POST-SPF	56	15	1	0.0214286	0.0142857	0.00119048	0.846154	0.00341797	0.00595238	0.12406	0.0344828	0.00017316	0.00017316	0	1	0.588964
POST-TH	15	107	1	0	0	0	0	1	0	0	0	0	0	0	0	1
POST-VISam	56	97	1	0.025405	0.00589102	0.00497054	0.0847458	0.602923	0.0145434	0.159608	0.123178	0.000165615	0.000100415	6.52e-05	0.212632	0.269896
POST-VISl	201	315	2	0.0135749	0.00388548	0.00296268	0.134752	0.0273951	0.00672673	0.0709142	0.109872	6.51416e-05	2.63308e-05	3.88109e-05	-0.191584	0.00306676
POST-VISp	88	182	2	0.0303679	0.00756048	0.0046623	0.237113	0.0249907	0.0181452	0.118485	0.117558	0.000102269	7.68623e-05	2.54065e-05	0.503142	0.0131756
POST-VISpm	169	283	1	0.0115207	0.00267631	0.00349175	-0.132203	0.0267674	0.00535263	0.0655358	0.12947	5.67786e-05	4.72935e-06	5.20493e-05	-0.833411	1.50087e-36
POST-VISrl	32	117	1	0.0045406	0.00160256	0	1	0.03125	0.00293803	0.00910866	0.0909426	0	0	0	0	1
RN-SCm	58	42	1	0.069376	0.02422	0.0197044	0.102804	0.333705	0.0254516	0.362129	0.456907	0.000584585	0.000144038	0.000440546	-0.507212	0.00340553
RN-SCs	58	30	1	0.0522989	0.0270115	0.0103448	0.446154	0.00042213	0.0149425	0.29662	0.172676	6.04961e-05	6.04961e-05	0	1	0.5556
RN-VISam	58	29	1	0.0517241	0.0279429	0.0154578	0.287671	0.0186178	0.00832342	0.29432	0.403846	0.00190801	0.000166886	0.00174112	-0.825068	3.42864e-13
RSP-SCig	284	515	2	0.00138059	0.00043498	0.000416068	0.0222222	1	0.000529541	0.0409633	0.0307509	7.17959e-06	1.22257e-06	5.95702e-06	-0.659431	0.000429582
RSP-SCm	144	178	3	0.00309848	0	0.00121245	-1	0.00390625	0.00188603	0.0591894	0.041344	0	0	0	0	1
RSP-SCs	144	117	3	0.0111299	0.000422654	0.00211327	-0.666667	0.00753784	0.00859397	0.186404	0.0858238	0	0	0	0	1
RSP-SCsg	347	127	2	0.00541423	0.00178002	0.000370837	0.655172	0.000546113	0.00326337	0.103298	0.0673427	1.1905e-06	1.1905e-06	0	1	1
RSP-SUB	44	59	1	0.0050077	0	0.00115562	-1	0.25	0.00385208	0.191504	0.0167489	1.3283e-05	0	1.3283e-05	-1	1
RSP-TH	68	66	1	0.00935829	0.00155971	0.00445633	-0.481481	0.0191573	0.00334225	0.0598291	0.0606316	5.48471e-05	0	5.48471e-05	-1	0.00345713
RSP-TT	103	42	2	0.00953895	0.000529942	0.00370959	-0.75	0.0703125	0.00529942	0.0877569	0.0458338	0	0	0	0	1
RSP-VISa	44	13	1	0	0	0	0	1	0	0	0	0	0	0	0	1
RSP-VISam	78	122	1	0.0748175	0.00790754	0.0263585	-0.538462	1.2248e-12	0.0405515	0.337608	0.304835	0.000648803	0.000128031	0.000520772	-0.605333	9.42627e-10
RSP-VISp	170	178	3	0.013893	0.000793887	0.00347326	-0.627907	4.19342e-05	0.00962588	0.174471	0.0688861	1.31481e-05	1.0296e-05	2.85211e-06	0.566156	0.335631
RSP-VISpm	244	139	2	0.0133687	0.00327166	0.00180505	0.288889	0.00804593	0.00829197	0.266493	0.192583	5.20313e-06	5.20313e-06	0	1	0.0918133
RSP-VISrl	144	121	1	0.000344353	0	0.000114784	-1	0.5	0.000229568	0.00736266	0.0171821	0	0	0	0	1
RSP-VPM	44	92	1	0	0	0	0	1	0	0	0	0	0	0	0	1
RT-VPL	40	50	1	0.018	0.009	0.0025	0.565217	0.010622	0.0065	0.219238	0.173554	8.16327e-05	0	8.16327e-05	-1	0.134706
RT-VPM	40	48	1	0.0192708	0.0015625	0	1	0.25	0.0177083	0.234749	0.298849	0	0	0	0	1
SCig-SCsg	515	114	2	0.00167133	0.000621891	0.000155473	0.6	0.0118179	0.000893968	0.0360604	0.0261123	7.81435e-06	0	7.81435e-06	-1	5.51869e-05
SCig-TT	178	33	1	0.0061287	0.00153218	0.00136193	0.0588235	1	0.00323459	0.103307	0.0329406	2.12802e-05	0	2.12802e-05	-1	0.0234427
SCig-VISp	352	186	1	0.000276209	6.13798e-05	0.000214829	-0.555556	0.179687	0	0.00330613	0.000843964	0	0	0	0	1
SCig-VISpm	337	139	2	0.000479457	3.68813e-05	3.68813e-05	0	1	0.000405694	0.0116195	0.0100626	2.98023e-07	2.98023e-07	0	1	1
SCig-VISrl	274	121	1	0	0	0	0	1	0	0	0	0	0	0	0	1
SCm-SCs	220	147	3	0.01764	0.00574636	0.00294	0.323077	0.0125025	0.00895363	0.193668	0.115089	1.17062e-05	0	1.17062e-05	-1	0.220257
SCm-SCsg	79	31	2	0.0875657	0.0350263	0.00788091	0.632653	9.26355e-06	0.0446585	0.293465	0.162827	0.000502453	0.00012208	0.000380373	-0.514063	0.158468
SCm-SNr	41	111	1	0.0140628	0.00615249	0.00439464	0.166667	0.312327	0.00351571	0.156824	0.226018	8.6894e-05	5.4933e-05	3.1961e-05	0.264368	0.351336
SCm-TH	41	107	1	0.0426259	0.0209711	0.0107135	0.323741	0.000168522	0.0109414	0.364274	0.288211	0.000926408	0.000410303	0.000516105	-0.114206	0.243982
SCm-VISam	177	134	2	0.0139943	0.00723435	0.00213472	0.544304	1.2697e-06	0.00462524	0.1248	0.0927162	8.17414e-05	1.44903e-05	6.72511e-05	-0.64546	0.00352391
SCm-VISl	23	88	1	0.0232213	0.0108696	0.0034585	0.517241	0.00813006	0.00889328	0.128065	0.0638178	0.000101705	4.49156e-05	5.67898e-05	-0.116751	1
SCm-VISp	71	126	2	0.02596	0.0156842	0.000811249	0.901639	3.28626e-14	0.00946458	0.224276	0.0806121	8.0424e-06	0	8.0424e-06	-1	1
SCm-VISrl	23	117	1	0.0219249	0.00185805	0	1	0.0625	0.0200669	0.12738	0.308177	0	0	0	0	1
SCs-VISam	43	87	2	0.023399	0.00492611	0.00431034	0.0666667	1	0.0141626	0.0902508	0.122849	0	0	0	0	1
SCs-VISp	36	32	1	0.0078125	0.00260417	0	1	0.25	0.00520833	0.0703911	0.392405	0	0	0	0	1
SCsg-TT	44	42	2	0.000877193	0.000877193	0	1	1	0	0.00828717	0.00432104	0	0	0	0	1
SCsg-VISam	13	47	1	0.0180033	0	0.0180033	-1	0.000976562	0	0.0974889	0.145821	0	0	0	0	1
SCsg-VISl	18	88	1	0.0744949	0.0227273	0.0126263	0.285714	0.0440465	0.0391414	0.120742	0.175902	0.000553199	7.42721e-05	0.000478927	-0.731481	0.0339388
SCsg-VISp	62	240	3	0.0458515	0.0120087	0.00545852	0.375	0.00105273	0.0283843	0.190055	0.145528	0.000148049	6.37552e-05	8.42943e-05	-0.138731	1
SCsg-VISpm	83	139	2	0.00220556	0	0.000294074	-1	0.5	0.00191148	0.0295152	0.0365005	0	0	0	0	1
SCsg-VISrl	89	238	2	0.0122464	0.00224362	0.000373937	0.714286	0.000179991	0.00962887	0.120858	0.271309	1.25555e-05	1.25555e-05	0	1	0.0123232
SI-SNr	37	118	1	0.00893266	0.00229043	0.00343564	-0.2	0.424356	0.0032066	0.0546049	0.0967004	0.00018989	0.000178144	1.17458e-05	0.876289	5.15784e-07
SI-TH	37	167	1	0.00242758	0.000485515	0.00145655	-0.5	0.145996	0.000485515	0.0153079	0.0416625	5.39462e-05	5.39462e-05	0	1	3.20411e-05
SNr-TH	229	274	2	0.0119051	0.00180477	0.00541431	-0.5	2.02028e-14	0.00468607	0.162013	0.149199	5.61956e-05	4.98329e-06	5.12123e-05	-0.822645	1.26563e-17
SNr-VPM	14	31	1	0.0138249	0.00691244	0.00460829	0.2	1	0.00230415	0.152344	0.198238	0	0	0	0	1
SPF-SUB	34	50	1	0.0482353	0.0205882	0.0152941	0.147541	0.305677	0.0123529	0.275953	0.0765304	0.00141438	0.00139037	2.40096e-05	0.966049	9.32587e-15
SPF-TH	34	167	1	0.019373	0.00457908	0.00686862	-0.2	0.136032	0.00792533	0.143252	0.276114	0.00039101	9.60646e-05	0.000294945	-0.508633	0.00022321
SPF-VISa	34	66	1	0.0151515	0.00445633	0.00490196	-0.047619	1	0.00579323	0.106918	0.0828025	0.00038019	0.000243072	0.000137118	0.278689	0.228044
SPF-VISam	15	97	1	0.0130584	0.00206186	0.00412371	-0.333333	0.507812	0.00687285	0.0219835	0.0666813	0	0	0	0	1
SPF-VISp	49	177	2	0.0202485	0.00414174	0.00943396	-0.389831	0.00379371	0.0066728	0.0926931	0.118629	7.57821e-05	3.38015e-05	4.19806e-05	-0.10793	1
SSp-SSs	23	117	1	0.0263842	0.00111483	0.00260126	-0.4	0.34375	0.0226682	0.0971998	0.326696	0	0	0	0	1
SSp-TH	31	360	2	0.00558767	0.000385356	0.000192678	0.333333	1	0.00500963	0.0246993	0.104987	0	0	0	0	1
SSp-VAL	195	76	1	0.0132254	0.0037112	0.00445344	-0.0909091	0.363363	0.00506073	0.121015	0.248479	0.000183146	3.19991e-05	0.000151147	-0.650562	3.51907e-19
SSp-VPL	29	105	1	0.0167488	0.00525452	0.00492611	0.0322581	1	0.00656814	0.148472	0.145746	0.000227359	0.000164204	6.31552e-05	0.444444	0.0676135
SSs-TH	117	154	1	0.00765901	0.000999001	0.0003885	0.44	0.0432853	0.00627151	0.130269	0.16106	0	0	0	0	1
SUB-TH	143	413	2	0.0162354	0.00163315	0.00726912	-0.633094	5.67126e-28	0.00733316	0.0645386	0.243845	0.000120186	3.18227e-06	0.000117004	-0.947044	2.19032e-28
SUB-TT	34	64	1	0.0307904	0.00873162	0.0110294	-0.116279	0.542384	0.0110294	0.185191	0.335399	0.000145892	0	0.000145892	-1	0.0190558
SUB-VISa	335	296	4	0.0158179	0.00164579	0.00480022	-0.489362	5.07987e-09	0.00937186	0.0590926	0.105451	7.28767e-05	1.1104e-06	7.17663e-05	-0.969527	4.0153e-18
SUB-VISam	251	241	3	0.0626263	0.0102564	0.0296814	-0.486381	2.30271e-43	0.0226884	0.157112	0.192786	0.000988303	8.23063e-05	0.000905996	-0.833439	1.03694e-140
SUB-VISp	446	394	6	0.0180063	0.00262893	0.00741861	-0.476703	7.77156e-16	0.0079588	0.0502697	0.0692995	9.2355e-05	1.13847e-05	8.09703e-05	-0.753458	3.77476e-15
SUB-VISpm	57	66	1	0.06353	0.00850611	0.0348219	-0.607362	2.10942e-15	0.020202	0.108397	0.234035	0.000464302	0.000104428	0.000359874	-0.550173	6.50417e-05
SUB-VPL	93	70	1	0.00506912	0.000460829	0	1	0.25	0.00460829	0.0299243	0.0653803	0	0	0	0	1
SUB-VPM	59	92	1	0.00036846	0	0	0	1	0.00036846	0.00129551	0.0118151	0	0	0	0	1
TH-TT	32	51	1	0.00245098	0.00122549	0.000612745	0.333333	1	0.000612745	0.0281307	0.0458716	0	0	0	0	1
TH-VISa	413	137	2	0.0172353	0.00533558	0.0055813	-0.022508	0.733745	0.00631845	0.254605	0.163256	9.5822e-05	2.25903e-05	7.32317e-05	-0.528495	1.24237e-11
TH-VISam	98	99	2	0.0166542	0.00318114	0.00598802	-0.306122	0.0443842	0.00748503	0.109417	0.0930173	0.000190453	1.29333e-05	0.000177519	-0.864184	7.28479e-07
TH-VISl	32	97	1	0.00869845	0.000966495	0.00225515	-0.4	0.34375	0.0054768	0.101961	0.0317274	0	0	0	0	1
TH-VISp	413	123	2	0.0123994	0.00335816	0.00331511	0.00645161	1	0.00572609	0.195983	0.0651922	4.50009e-05	2.47983e-05	2.02026e-05	0.102125	0.590644
TH-VPL	278	143	2	0.0291982	0.00700552	0.00373287	0.304762	1.19036e-05	0.0184598	0.361892	0.218387	0.000189687	1.86423e-05	0.000171045	-0.803441	2.46768e-19
TT-VISa	64	50	1	0.00625	0.001875	0.0025	-0.142857	0.790527	0.001875	0.111901	0.0326275	0	0	0	0	1
TT-VISam	51	35	1	0.0207283	0.0112045	0.00784314	0.176471	0.391528	0.00168067	0.298869	0.110778	0	0	0	0	1
TT-VISl	51	97	1	0.00646857	0.00262786	0.00343643	-0.133333	0.584665	0.000404285	0.126402	0.0241111	6.28327e-05	8.08571e-06	5.4747e-05	-0.742627	0.0444093
TT-VISp	106	191	3	0.00272035	0.000181357	0.00145085	-0.777778	0.0390625	0.00108814	0.0299912	0.0117439	0	0	0	0	1
TT-VPL	51	73	1	0.0102068	0.0021488	0.00698362	-0.529412	0.00293506	0.0010744	0.173484	0.0702511	0.000104456	0	0.000104456	-1	0.000701562
VISa-VISp	187	168	3	0.056747	0.00550389	0.00616815	-0.0569106	0.588688	0.045075	0.330189	0.219677	1.74022e-05	3.02554e-06	1.43766e-05	-0.65228	0.219661
VISa-VPL	71	70	1	0.0128773	0.0084507	0.00221328	0.584906	2.24756e-05	0.00221328	0.244275	0.147318	0.000606454	5.74878e-06	0.000600706	-0.981041	1.0391e-31
VISa-VPM	13	92	1	0	0	0	0	1	0	0	0	0	0	0	0	1
VISam-VISl	35	97	1	0.207069	0.0162003	0.0153166	0.0280374	0.846802	0.175552	0.580597	0.447361	0.000190231	0	0.000190231	-1	0.000122895
VISam-VISp	235	153	3	0.0391354	0.00766022	0.0108457	-0.172131	0.00853629	0.0206295	0.216911	0.204214	0.000133934	0.000104535	2.93994e-05	0.560987	3.09072e-06
VISam-VISpm	103	66	1	0.155046	0.0155928	0.0132392	0.0816327	0.283948	0.126214	0.277077	0.433279	0.000394313	8.65306e-05	0.000307783	-0.561107	1.20394e-09
VISam-VPL	35	73	1	0.100587	0.0324853	0.00430528	0.765957	7.9989e-15	0.0637965	0.391558	0.421369	0.000827546	2.30229e-05	0.000804523	-0.944359	1.78193e-11
VISl-VISp	88	94	1	0.053675	0.014265	0.0122099	0.0776256	0.279587	0.0272002	0.140302	0.142829	0.000123624	2.22326e-05	0.000101391	-0.640319	1.22406e-05
VISl-VISpm	227	283	1	0.0174032	0.00305101	0.00381376	-0.111111	0.022164	0.0105384	0.194141	0.18731	5.73659e-05	8.12758e-06	4.92383e-05	-0.716641	1.5848e-51
VISl-VISrl	88	117	1	0.0313714	0.0019425	0.00203963	-0.0243902	1	0.0273893	0.087079	0.422489	2.23276e-06	2.23276e-06	0	1	0.428571
VISl-VPL	97	73	1	0.0337523	0.0135574	0.00480158	0.476923	4.94428e-08	0.0153933	0.116914	0.210341	0.000377575	8.82644e-06	0.000368749	-0.953247	2.66262e-24
VISp-VISrl	94	117	1	0.01473	0.000727405	0.00290962	-0.6	0.000182166	0.0110929	0.0442693	0.247445	1.95539e-06	1.95539e-06	0	1	0.444976
VISp-VPL	34	70	1	0.0117647	0.00840336	0.0012605	0.73913	0.000488281	0.00210084	0.0447154	0.130083	0.000170503	0	0.000170503	-1	0.00735295
VISpm-VISrl	87	121	1	0.00275482	0	0.000379975	-1	0.125	0.00237485	0.0397438	0.121951	0	0	0	0	1
VPL-VPM	50	48	1	0.0158333	0.0025	0.00291667	-0.0769231	1	0.0104167	0.15592	0.275362	0.000102041	0.000102041	0	1	0.0314535

## Sheet: Single-Area Statistics
Area	Neurons	Mice	Intra-regional Probability	Intra-regional Ranking Position	Fraction of Delayed Intra-regional pair assemblies	Fraction of Synchronous Intra-regional pair assemblies	Fraction of Delayed Inter-regional pair assemblies	Fraction of Synchronous Inter-regional pair assemblies
ACA	702	8	0.0494	35	0.415438	0.584562	0.622717	0.377283
ACB	266	3	0.155	36	0.334403	0.665597	0.659039	0.340961
APN	240	2	0.0794	60	0.430769	0.569231	0.53638	0.46362
AUD	229	1	0.0953	47	0.173703	0.826297	0.580645	0.419355
BLA	272	2	0.0133	67	0.407258	0.592742	0.75641	0.24359
BMA	98	1	0.0221	14	0.219048	0.780952	0.36965	0.63035
CA	173	1	0.0469	26	0.382521	0.617479	0.716216	0.283784
CA1	1149	10	0.115	57	0.260503	0.739497	0.5351	0.4649
CA2	105	1	0.131	23	0.350559	0.649441	0.228381	0.771619
CA3	442	6	0.168	46	0.289872	0.710128	0.592707	0.407293
CL	23	1	0.0672	19	0.235294	0.764706	0.5375	0.4625
COA	288	1	0.0162	55	0.0568862	0.943114	0.548387	0.451613
CP	965	5	0.0238	65	0.425641	0.574359	0.662419	0.337581
DG	698	10	0.267	21	0.18261	0.81739	0.575633	0.424367
DP	35	1	0.128	17	0.552632	0.447368	0.564741	0.435259
EP	68	1	0.169	16	0.0519481	0.948052	0.888889	0.111111
EPd	41	1	0.171	10	0.292857	0.707143	0.538462	0.461538
GPe	289	3	0.0304	25	0.873662	0.126338	0.572744	0.427256
IC	55	1	0.188	2	0.487455	0.512545	0.805344	0.194656
ILA	355	3	0.109	37	0.295993	0.704007	0.44027	0.55973
LD	283	5	0.176	53	0.12341	0.87659	0.366187	0.633813
LGd	833	5	0.0503	64	0.275877	0.724123	0.570312	0.429687
LH	24	2	0.226	66	0.263158	0.736842	0.786164	0.213836
LP	695	8	0.0574	48	0.136324	0.863676	0.387293	0.612707
LS	393	3	0.161	9	0.510695	0.489305	0.634695	0.365305
LSc	59	1	0.253	15	0.26097	0.73903	0.419522	0.580478
LSr	430	2	0.106	54	0.207359	0.792641	0.520792	0.479208
MB	746	4	0.1	8	0.491062	0.508938	0.670876	0.329124
MD	388	3	0.0436	32	0.56051	0.43949	0.674217	0.325783
MEA	39	1	0.031	20	0.391304	0.608696	1	0
MG	289	2	0.0633	58	0.24431	0.75569	0.535223	0.464777
MOp	713	3	0.11	52	0.464651	0.535349	0.531437	0.468563
MOs	1383	9	0.0269	70	0.587413	0.412587	0.681325	0.318675
MRN	933	7	0.103	42	0.593526	0.406474	0.688073	0.311927
MS	23	1	0.68	27	0.69186	0.30814	0.839479	0.160521
NB	43	1	0.611	34	0.181159	0.818841	0.560534	0.439466
OLF	237	2	0.154	28	0.108469	0.891531	0.378809	0.621191
ORB	688	4	0.08	4	0.226495	0.773505	0.426323	0.573677
ORBm	115	1	0.0433	50	0.538732	0.461268	0.745566	0.254434
OT	14	1	0.0549	68	0	1	0.54386	0.45614
PAG	123	3	0.0601	62	0.682464	0.317536	0.43863	0.56137
PIR	67	1	0.107	45	0.236287	0.763713	0.540146	0.459854
PL	789	7	0.0368	38	0.453143	0.546857	0.572104	0.427896
PO	646	4	0.0395	3	0.507987	0.492013	0.524582	0.475418
POL	197	3	0.0814	56	0.331454	0.668546	0.563398	0.436602
POST	272	3	0.191	11	0.351204	0.648796	0.611358	0.388642
PT	45	1	0.314	31	0.26045	0.73955	0.566543	0.433457
RN	58	1	0.135	51	0.493274	0.506726	0.732179	0.267821
RSP	603	5	0.0597	41	0.288324	0.711676	0.517644	0.482356
RT	161	2	0.0893	49	0.179666	0.820334	0.387179	0.612821
SCig	689	2	0.0623	61	0.425858	0.574142	0.546208	0.453792
SCm	340	4	0.108	24	0.447992	0.552008	0.641547	0.358453
SCs	147	3	0.15	59	0.184825	0.815175	0.606557	0.393443
SCsg	158	4	0.118	40	0.232143	0.767857	0.521327	0.478673
SI	37	1	0.182	22	0.677686	0.322314	0.683453	0.316547
SNr	285	3	0.0682	63	0.510504	0.489496	0.723673	0.276327
SPF	49	2	0.23	1	0.30719	0.69281	0.542888	0.457112
SSp	461	4	0.109	7	0.384025	0.615975	0.444553	0.555447
SSs	117	1	0.0563	29	0.191099	0.808901	0.231544	0.768456
SUB	661	7	0.347	39	0.109411	0.890589	0.520019	0.479981
TH	1145	6	0.0575	44	0.254699	0.745301	0.526144	0.473856
TT	157	3	0.0853	71	0.291793	0.708207	0.529255	0.470745
VAL	76	1	0.0498	43	0.295775	0.704225	0.585153	0.414847
VISa	296	4	0.146	69	0.160052	0.839948	0.483611	0.516389
VISam	806	8	0.181	30	0.207627	0.792373	0.472258	0.527742
VISl	412	2	0.137	18	0.158108	0.841892	0.49259	0.50741
VISp	885	8	0.269	33	0.0969575	0.903042	0.550992	0.449008
VISpm	488	4	0.0871	13	0.160088	0.839912	0.405227	0.594773
VISrl	238	2	0.0349	6	0.0591837	0.940816	0.303571	0.696429
VPL	298	3	0.108	12	0.246835	0.753165	0.516023	0.483977
VPM	331	2	0.0381	5	0.137589	0.862411	0.525253	0.474747

## Sheet: Ranking Comparison
Area-Pair	Inter-regional Pairs Ranking Position	Loop-like Ranking Position	Absolute Ranking Difference	Total Inter-regional Pairs Probability	Total Loop-like Probability	Probability of Extending Inter-regional Pairs into Loop-like
ACA-CA1	86	72	14	0.0139996	3.54891e-05	0.00192966
ACA-DG	27	46	19	0.0313713	7.77913e-05	0.00140714
ACA-LGd	108	136	28	0.0101404	4.34844e-06	0.00020882
ACA-LP	138	152	14	0.00532589	1.26162e-06	0.000377644
ACA-LS	18	4	14	0.0415176	0.00126758	0.0132885
ACA-MOs	25	49	24	0.0333884	7.10975e-05	0.0015676
ACA-MRN	12	2	10	0.0524951	0.00190938	0.0211574
ACA-PL	62	52	10	0.017066	6.56999e-05	0.00256435
ACA-RSP	109	42	67	0.0100173	8.77676e-05	0.0146843
ACA-SUB	31	21	10	0.0294711	0.000198836	0.00518135
ACA-TH	50	69	19	0.0198317	3.66687e-05	0.000428933
ACA-VISa	76	97	21	0.0150956	2.09256e-05	0.0004327
ACA-VISam	80	75	5	0.0149382	3.46999e-05	0.00173489
ACA-VISp	24	34	10	0.0352716	0.000120883	0.00133349
ACB-MOs	127	96	31	0.00683271	2.13822e-05	0.00361111
APN-CA1	34	9	25	0.0291733	0.000456057	0.00816068
APN-VISpm	30	38	8	0.0298388	0.000111003	0.000972836
BLA-GPe	169	135	34	0.00136557	4.55246e-06	0.00858152
BLA-LGd	177	162	15	0.000162253	2.6101e-07	0.111111
CA1-DG	5	14	9	0.0853131	0.000332902	0.00141479
CA1-LD	47	107	60	0.0208382	1.5715e-05	0.000428755
CA1-LGd	128	109	19	0.00678262	1.52666e-05	0.00486066
CA1-LP	102	98	4	0.0110347	2.06728e-05	0.00246305
CA1-LSr	53	54	1	0.0180973	6.47352e-05	0.000989758
CA1-MB	59	17	42	0.0174789	0.000276906	0.00717456
CA1-MOs	119	62	57	0.00805677	5.49037e-05	0.00846167
CA1-MRN	92	22	70	0.0135379	0.000193652	0.0163092
CA1-PL	54	41	13	0.0180317	8.77785e-05	0.00309754
CA1-PO	153	138	15	0.00253589	3.88524e-06	0.0023913
CA1-POL	114	112	2	0.0087599	1.24146e-05	0.00194301
CA1-POST	13	15	2	0.0484099	0.000307406	0.00149942
CA1-RSP	110	120	10	0.00990505	8.81356e-06	0.000462202
CA1-SCig	173	161	12	0.000717719	6.39164e-07	0.00813008
CA1-SCm	85	83	2	0.0142172	2.89997e-05	0.00445434
CA1-SCsg	122	123	1	0.0075344	7.50351e-06	0.000579005
CA1-SUB	1	5	4	0.122925	0.000741872	0.00243949
CA1-TH	78	53	25	0.0149792	6.50055e-05	0.00236091
CA1-VISa	48	95	47	0.0205211	2.21646e-05	0.000945885
CA1-VISam	28	26	2	0.0311785	0.000154112	0.00315655
CA1-VISl	117	115	2	0.0082297	1.15805e-05	0.00126582
CA1-VISp	79	105	26	0.0149644	1.71749e-05	0.000969971
CA1-VISpm	143	116	27	0.00483146	1.15548e-05	0.00225219
CA1-VISrl	172	178	6	0.000729368	0	0
CA1-VPL	70	60	10	0.0158993	5.69951e-05	0.00209362
CA3-CP	149	164	15	0.00327637	0	0
CA3-LD	41	39	2	0.0247484	0.000106029	0.00441795
CA3-LGd	134	165	31	0.00589722	0	0
CA3-MOs	132	130	2	0.00614801	5.98662e-06	0.00172488
CA3-SNr	141	121	20	0.00517226	7.61902e-06	0.00401606
CA3-TH	66	47	19	0.0164884	7.19103e-05	0.00208677
CA3-VPL	65	57	8	0.0165982	6.15107e-05	0.0036302
CP-LGd	171	166	5	0.00101626	0	0
CP-MOp	36	20	16	0.0283792	0.000207088	0.00112564
CP-SNr	124	101	23	0.00748967	1.82893e-05	0.00198079
CP-SSp	125	93	32	0.00738471	2.31526e-05	0.00107374
DG-LGd	103	133	30	0.0108271	4.69895e-06	0.000602857
DG-LP	142	147	5	0.00491201	1.92525e-06	0.0011325
DG-LS	2	1	1	0.117516	0.00310955	0.0109898
DG-LSr	37	33	4	0.0260318	0.000122047	0.00142307
DG-MD	89	29	60	0.0137461	0.000138511	0.00590908
DG-MOs	82	82	0	0.0146436	2.93989e-05	0.00261521
DG-MRN	45	18	27	0.0218203	0.000273435	0.0184315
DG-PL	83	44	39	0.0145646	8.55579e-05	0.00505482
DG-PO	154	170	16	0.00242213	0	0
DG-POL	105	65	40	0.010433	4.21182e-05	0.00273054
DG-SUB	6	13	7	0.0762923	0.000347039	0.0017823
DG-TH	46	80	34	0.021301	3.0533e-05	0.000611156
DG-VISa	95	78	17	0.0125757	3.09953e-05	0.00140911
DG-VISam	43	31	12	0.0220877	0.000129293	0.00513125
DG-VISp	61	85	24	0.0170754	2.84993e-05	0.00112532
GPe-LGd	170	154	16	0.00125973	9.75954e-07	0.00240385
GPe-MB	130	51	79	0.00651436	6.79679e-05	0.00627892
ILA-LP	158	160	2	0.00220255	7.18053e-07	0.000431686
ILA-MOs	90	56	34	0.0137071	6.26491e-05	0.00637196
ILA-PL	35	59	24	0.0291464	5.80214e-05	0.00061767
ILA-SUB	75	91	16	0.0153615	2.39582e-05	0.00178172
ILA-VISp	147	146	1	0.00371183	2.14571e-06	0.00167084
LD-PL	21	12	9	0.0386601	0.000360898	0.00377358
LD-SSp	94	108	14	0.0133104	1.53937e-05	0.000483249
LD-VPL	22	113	91	0.0382451	1.2205e-05	0.000110852
LGd-MOs	157	168	11	0.00223697	0	0
LGd-SNr	166	144	22	0.00176134	2.58479e-06	0.0133333
LGd-SUB	139	155	16	0.0052816	9.68126e-07	0.000319591
LGd-TH	116	106	10	0.00835222	1.58442e-05	0.000843922
LGd-VISa	120	100	20	0.00798306	1.83724e-05	0.00133769
LGd-VISam	81	45	36	0.0147248	8.52528e-05	0.0107459
LGd-VISp	74	153	79	0.0154657	1.14174e-06	2.33686e-05
LGd-VPM	165	159	6	0.00177743	7.40192e-07	0.000761035
LP-LS	155	88	67	0.00225012	2.64625e-05	0.0100251
LP-MD	176	167	9	0.000410076	0	0
LP-MOs	146	151	5	0.00395111	1.28651e-06	0.000564972
LP-PL	106	99	7	0.0102704	1.88439e-05	0.000878393
LP-PO	148	110	38	0.00339834	1.43887e-05	0.00237756
LP-RSP	135	171	36	0.0055323	0	0
LP-SUB	72	58	14	0.0157996	5.84873e-05	0.00473726
LP-VISa	32	175	143	0.0294446	0	0
LP-VISam	16	66	50	0.0444175	3.79272e-05	0.000322735
LP-VISp	17	148	131	0.0421562	1.70572e-06	1.13116e-05
LS-MD	39	23	16	0.0248496	0.000173296	0.00119886
LS-MOs	123	103	20	0.00749789	1.75674e-05	0.00157761
LSr-MOs	151	143	8	0.00280112	2.66463e-06	0.00325209
LS-RSP	14	10	4	0.0457163	0.000409802	0.00156116
LSr-SUB	44	139	95	0.0219094	3.39112e-06	0.0011956
LSr-TH	51	81	30	0.0183228	2.98176e-05	2.37815e-05
LSr-VISa	113	84	29	0.008983	2.85297e-05	0.000179592
LSr-VPL	67	86	19	0.016431	2.74348e-05	0.00106205
LS-SUB	58	25	33	0.0175229	0.00015824	0.000800988
MB-MOs	104	55	49	0.0105234	6.30842e-05	0.002382
MB-MRN	7	7	0	0.069228	0.000588466	0.00260037
MB-SCm	26	32	6	0.0328286	0.000127222	0.00149516
MD-RSP	99	77	22	0.0113731	3.13127e-05	0.00148148
MD-SUB	77	89	12	0.01501	2.48404e-05	0.000960265
MD-VISam	42	28	14	0.0235633	0.00014583	0.00262315
MG-VISp	131	127	4	0.00633184	6.41353e-06	0.000583019
MOp-SSp	4	6	2	0.096385	0.00070008	0.00146077
MOs-MRN	38	11	27	0.0254682	0.000382928	0.00666062
MOs-OLF	178	169	9	0	0	NaN
MOs-ORB	163	141	22	0.00184275	2.89366e-06	0.00241613
MOs-PAG	121	104	17	0.00768701	1.72093e-05	0.00192903
MOs-PL	49	37	12	0.0201065	0.000115874	0.00281472
MOs-PO	145	134	11	0.00436983	4.56076e-06	0.000826489
MOs-RSP	133	94	39	0.0059853	2.24309e-05	0.00487904
MOs-SCm	115	102	13	0.00862308	1.81463e-05	0.00163513
MOs-SCs	140	128	12	0.00521407	6.28765e-06	0.00196906
MOs-SUB	84	36	48	0.014228	0.000116992	0.00516572
MOs-TH	136	111	25	0.00551087	1.31994e-05	0.00128163
MOs-TT	63	48	15	0.0167026	7.13049e-05	0.00545517
MOs-VISa	144	126	18	0.00449191	6.50313e-06	0.00228571
MOs-VISam	129	124	5	0.00652319	7.11929e-06	0.00132727
MOs-VISp	107	71	36	0.0102237	3.56321e-05	0.00167861
MRN-PL	69	27	42	0.0161958	0.000151506	0.00466111
MRN-POL	11	19	8	0.0555015	0.000237263	0.00119648
MRN-RSP	100	64	36	0.0112021	4.60372e-05	0.00265168
MRN-SCig	15	16	1	0.0445857	0.000307319	0.00153296
MRN-SCm	3	3	0	0.104159	0.00158437	0.00579345
MRN-SCs	40	35	5	0.0247525	0.00011802	0.00310416
MRN-SCsg	98	68	30	0.0118003	3.704e-05	0.00531832
MRN-VISam	19	24	5	0.0402061	0.000167557	0.00175859
MRN-VISp	118	118	0	0.0080982	9.84072e-06	0.00101051
MRN-VISpm	156	177	21	0.00224688	0	0
MRN-VISrl	161	142	19	0.00212749	2.74821e-06	0.00352941
OLF-ORB	9	70	61	0.056855	3.633e-05	0.00033974
ORB-PAG	52	122	70	0.0182739	7.58888e-06	0.000330242
ORB-RSP	175	156	19	0.000437764	9.46757e-07	0.0377358
ORB-SCm	162	145	17	0.00184795	2.32732e-06	0.00554529
ORB-SCs	160	150	10	0.00216196	1.31078e-06	0.00220022
PAG-RSP	164	172	8	0.00181724	0	0
PAG-SCm	56	87	31	0.0178848	2.70442e-05	0.000728191
PAG-SCs	126	90	36	0.0070633	2.45755e-05	0.0136054
PL-PO	73	117	44	0.0156078	9.87687e-06	0.000213347
PL-SUB	29	30	1	0.0300794	0.000130686	0.00309651
PL-TT	23	40	17	0.0370017	0.000103458	0.00136337
PL-VISa	64	132	68	0.0166108	5.06247e-06	0.000247872
PL-VISam	111	125	14	0.00927869	6.90735e-06	0.000786891
PL-VISp	112	114	2	0.00898983	1.18673e-05	0.000881279
POST-VISl	91	76	15	0.0135749	3.35333e-05	0.0003861
PO-VISam	159	158	1	0.0021944	7.46082e-07	0.00137554
RSP-SCig	168	137	31	0.00138059	4.32355e-06	0.00716032
RSP-SCm	150	173	23	0.00309848	0	0
RSP-SCs	101	174	73	0.0111299	0	0
RSP-SCsg	137	157	20	0.00541423	8.14373e-07	0.000149948
RSP-VISp	88	129	41	0.013893	6.23061e-06	0.000218962
RSP-VISpm	93	140	47	0.0133687	3.28865e-06	0.000109767
SCig-SCsg	167	149	18	0.00167133	1.52475e-06	0.00476948
SCig-VISpm	174	163	11	0.000479457	2.24014e-07	0.00526316
SCm-SCs	57	131	74	0.01764	5.49389e-06	0.000191773
SCm-VISam	87	67	20	0.0139943	3.7173e-05	0.00154852
SNr-TH	97	79	18	0.0119051	3.07041e-05	0.00119587
SUB-TH	68	43	25	0.0162354	8.69004e-05	0.00334589
SUB-VISa	71	73	2	0.0158179	3.51256e-05	0.00241872
SUB-VISam	8	8	0	0.0626263	0.000479847	0.00302421
SUB-VISp	55	63	8	0.0180063	5.10283e-05	0.00246753
TH-VISa	60	74	14	0.0172353	3.47918e-05	0.000723211
TH-VISp	96	92	4	0.0123994	2.3605e-05	0.000860678
TH-VPL	33	61	28	0.0291982	5.52438e-05	0.000699621
TT-VISp	152	176	24	0.00272035	0	0
VISam-VISp	20	50	30	0.0391354	7.04646e-05	5.909e-05
VISa-VISp	10	119	109	0.056747	8.84555e-06	0.000728849

## Sheet: Directional Homogeneity
Area	Number of "from Areai" significant areas (pair assemblies)	"From Areai" significant areas (pair assemblies)	Number of "to Areai" significant areas (pair assemblies)	"To Areai" significant areas (pair assemblies)	Number of non-significant areas (pair assemblies)	Non-significant areas (pair assemblies)	Number of "Direct" significant areas (loop-like assemblies)	"Direct" significant areas (loop-like assemblies)	Number of "Reverse" significant areas (loop-like assemblies)	"Reverse" significant areas (loop-like assemblies)	Number of non-significant areas (loop-like assemblies)	Non-significant areas (lopp-like assemblies)
ACA	7	ACB,PO,SCs,SCsg,SUB,VISp,VPL	9	CA3,DG,LS,LSr,MOs,MS,RSP,TH,VISa	21	CA1,CL,DP,IC,ILA,LD,LGd,LH,LP,MB,MD,MRN,OLF,ORB,PL,RN,SCig,SCm,TT,VISam,VPM	0		22	ACB,CA1,CA3,DG,IC,LGd,LS,LSr,MB,MOs,MRN,MS,PL,RN,RSP,SCm,SUB,TH,VISa,VISam,VISp,VPL	15	CL,DP,ILA,LD,LH,LP,MD,OLF,ORB,PO,SCig,SCs,SCsg,TT,VPM
ACB	1	SNr	6	ACA,CP,MOs,OT,SI,VISp	15	CA1,CA3,DG,IC,LD,LGd,LP,MRN,PL,PO,RSP,SCsg,TH,TT,VISam	3	ACA,MOs,RSP	6	CP,IC,MRN,PL,SI,SNr	13	CA1,CA3,DG,LD,LGd,LP,OT,PO,SCsg,TH,TT,VISam,VISp
APN	3	POL,SUB,VISpm	4	CA1,DG,LP,SCig	4	MRN,RSP,SCsg,VISam	0		4	CA1,DG,LP,VISam	7	MRN,POL,RSP,SCig,SCsg,SUB,VISpm
AUD	1	TH	0		2	CA1,SSp	2	CA1,TH	0		1	SSp
BLA	0		0		6	CA3,GPe,LGd,MB,SNr,VPM	0		2	GPe,MB	4	CA3,LGd,SNr,VPM
BMA	0		0		5	COA,LP,MB,PO,RT	0		1	MB	4	COA,LP,PO,RT
CA	1	PL	2	MRN,SCm	3	MOs,SCsg,VISam	0		2	MRN,SCm	4	MOs,PL,SCsg,VISam
CA1	20	APN,CA2,ILA,LD,LGd,LP,LSr,MOs,ORBm,PO,POST,SCsg,SUB,VISa,VISam,VISl,VISp,VISpm,VISrl,VPL	8	GPe,LS,MB,MD,MRN,POL,RN,SCm	25	ACA,ACB,AUD,CA3,CL,CP,DG,EP,LH,MG,MS,NB,OLF,ORB,PAG,PL,RSP,SCig,SCs,SNr,SPF,SSp,TH,TT,VPM	2	ACA,APN	27	AUD,CA3,DG,ILA,LD,LGd,LP,LS,LSr,MB,MD,MOs,MRN,MS,ORBm,PL,POST,RN,RSP,SCsg,SUB,TH,VISa,VISam,VISl,VISpm,VPL	24	ACB,CA2,CL,CP,EP,GPe,LH,MG,NB,OLF,ORB,PAG,PO,POL,SCig,SCm,SCs,SNr,SPF,SSp,TT,VISp,VISrl,VPM
CA2	1	RSP	1	CA1	5	MRN,SCig,SCsg,VISpm,VISrl	0		1	RSP	6	CA1,MRN,SCig,SCsg,VISpm,VISrl
CA3	9	ACA,LD,LP,LS,LSr,PL,SNr,VISl,VPL	5	CP,MB,MOs,OLF,SSs	25	ACB,BLA,CA1,DG,EP,EPd,GPe,ILA,LGd,ORB,ORBm,OT,PIR,PO,POST,SCm,SI,SSp,SUB,TH,TT,VISa,VISam,VISp,VPM	8	ACA,CA1,LD,MOs,OLF,TH,VISam,VISl	7	DG,LS,MB,ORBm,PL,TT,VPL	24	ACB,BLA,CP,EP,EPd,GPe,ILA,LGd,LP,LSr,ORB,OT,PIR,PO,POST,SCm,SI,SNr,SSp,SSs,SUB,VISa,VISp,VPM
CL	1	SUB	1	PO	10	ACA,CA1,DG,LP,LS,MD,MOs,RSP,VISa,VPM	0		0		12	ACA,CA1,DG,LP,LS,MD,MOs,PO,RSP,SUB,VISa,VPM
COA	1	LP	0		4	BMA,MB,PO,RT	0		1	MB	4	BMA,LP,PO,RT
CP	5	ACB,CA3,MOp,PT,SSp	4	OT,SNr,TH,VPM	10	CA1,EP,EPd,LD,LGd,LSc,LSr,PIR,SI,VPL	2	ACB,VPL	5	LSc,MOp,PT,SNr,SSp	12	CA1,CA3,EP,EPd,LD,LGd,LSr,OT,PIR,SI,TH,VPM
DG	22	ACA,APN,LD,LGd,LSr,MB,MD,MOs,PL,PO,POST,RSP,SCsg,SUB,TH,VISa,VISam,VISl,VISp,VISpm,VISrl,VPL	4	ILA,LH,MS,NB	19	ACB,CA1,CA3,CL,GPe,LP,LS,MG,MRN,OLF,ORB,POL,RN,SCig,SCm,SCs,SPF,TT,VPM	6	ACA,APN,CA1,CA3,MOs,VISp	22	ILA,LS,LSr,MB,MD,MRN,MS,NB,PL,POL,POST,RN,RSP,SCm,SCsg,SPF,SUB,TT,VISa,VISam,VISl,VPL	17	ACB,CL,GPe,LD,LGd,LH,LP,MG,OLF,ORB,PO,SCig,SCs,TH,VISpm,VISrl,VPM
DP	1	ILA	1	MRN	8	ACA,MOs,PL,RSP,SCig,SCsg,TT,VISp	0		4	MOs,MRN,SCig,TT	6	ACA,ILA,PL,RSP,SCsg,VISp
EP	0		1	VPM	5	CA1,CA3,CP,LGd,SNr	0		0		6	CA1,CA3,CP,LGd,SNr,VPM
EPd	0		1	VPL	5	CA3,CP,LD,PIR,SSp	0		1	PIR	5	CA3,CP,LD,SSp,VPL
GPe	2	CA1,VISp	2	SCsg,VPM	12	BLA,CA3,DG,LGd,MB,MRN,POL,POST,SCm,SNr,VISl,VISrl	1	BLA	5	MB,MRN,POL,SCsg,SNr	10	CA1,CA3,DG,LGd,POST,SCm,VISl,VISp,VISrl,VPM
IC	0		0		9	ACA,ACB,MOs,MRN,PL,RSP,SCsg,TT,VISp	2	ACA,ACB	2	MRN,PL	5	MOs,RSP,SCsg,TT,VISp
ILA	3	DG,PO,VISa	4	CA1,DP,MRN,TT	13	ACA,CA3,LD,LP,LSr,MOs,PL,RSP,SCig,SCsg,SUB,VISam,VISp	4	CA1,DG,LD,VISa	5	MOs,MRN,PL,SCig,TT	11	ACA,CA3,DP,LP,LSr,PO,RSP,SCsg,SUB,VISam,VISp
LD	7	LP,LSr,MOp,SSp,SUB,VISam,VPL	5	CA1,CA3,DG,ORBm,PL	17	ACA,ACB,CP,EPd,ILA,MEA,MOs,PIR,PO,RT,TH,TT,VAL,VISa,VISl,VISp,VPM	1	CA1	10	CA3,ILA,LSr,MOp,ORBm,PL,PO,SSp,TT,VISl	18	ACA,ACB,CP,DG,EPd,LP,MEA,MOs,PIR,RT,SUB,TH,VAL,VISa,VISam,VISp,VPL,VPM
LGd	1	VPL	11	CA1,DG,MB,MG,MRN,PL,RN,SCm,SNr,SSs,TH	25	ACA,ACB,BLA,CA3,CP,EP,GPe,LH,LP,LS,LSr,MD,MOs,MS,OT,RSP,SCs,SI,SPF,SSp,SUB,VISa,VISam,VISp,VPM	2	ACA,CA1	9	LSr,MB,MRN,MS,RN,TH,VISa,VISam,VPL	26	ACB,BLA,CA3,CP,DG,EP,GPe,LH,LP,LS,MD,MG,MOs,OT,PL,RSP,SCm,SCs,SI,SNr,SPF,SSp,SSs,SUB,VISp,VPM
LH	3	DG,SUB,VISam	0		11	ACA,CA1,LGd,LP,LS,MD,MOs,PL,RSP,TH,VISp	0		2	MD,SUB	12	ACA,CA1,DG,LGd,LP,LS,MOs,PL,RSP,TH,VISam,VISp
LP	7	APN,MD,MOs,SUB,VISa,VISam,VISpm	6	CA1,CA3,COA,LD,PL,PO	25	ACA,ACB,BMA,CL,DG,ILA,LGd,LH,LS,LSr,MB,MG,MRN,NB,POL,POST,RSP,RT,SCig,SCsg,SPF,TH,TT,VISp,VPM	3	APN,CA1,VISpm	7	LS,MB,PL,PO,SUB,TH,VISam	28	ACA,ACB,BMA,CA3,CL,COA,DG,ILA,LD,LGd,LH,LSr,MD,MG,MOs,MRN,NB,POL,POST,RSP,RT,SCig,SCsg,SPF,TT,VISa,VISp,VPM
LS	5	ACA,CA1,MD,RSP,VISp	2	CA3,SUB	11	CL,DG,LGd,LH,LP,MOs,PO,TH,VISa,VISam,VPM	10	ACA,CA1,CA3,DG,LP,MD,MOs,RSP,SUB,VISam	0		8	CL,LGd,LH,PO,TH,VISa,VISp,VPM
LSc	2	MOp,PT	0		2	CP,LSr	1	CP	1	MOp	2	LSr,PT
LSr	2	ACA,VPL	7	CA1,CA3,DG,LD,PT,VISa,VISp	15	CP,ILA,LGd,LP,LSc,MOp,MOs,ORBm,PL,PO,SUB,TH,TT,VISam,VISl	7	ACA,CA1,DG,LD,LGd,SUB,VISa	4	ORBm,PL,TH,VPL	13	CA3,CP,ILA,LP,LSc,MOp,MOs,PO,PT,TT,VISam,VISl,VISp
MB	11	CA1,CA3,LGd,MRN,POST,SCsg,TH,VISl,VISp,VISrl,VPM	5	DG,MS,ORB,PAG,SCm	17	ACA,BLA,BMA,COA,GPe,LP,MOs,PL,PO,POL,RN,RSP,RT,SCs,SSp,SSs,VISam	19	ACA,BLA,BMA,CA1,CA3,COA,DG,GPe,LGd,LP,ORB,POST,RT,SCm,SCsg,VISam,VISl,VISp,VISrl	6	MOs,MRN,MS,PO,RN,TH	8	PAG,PL,POL,RSP,SCs,SSp,SSs,VPM
MD	2	CA1,SUB	3	DG,LP,LS	13	ACA,CL,LGd,LH,MOs,PL,PO,RSP,TH,VISa,VISam,VISp,VPM	3	CA1,DG,LH	5	LS,RSP,SUB,TH,VISam	10	ACA,CL,LGd,LP,MOs,PL,PO,VISa,VISp,VPM
MEA	0		0		4	LD,RT,VPL,VPM	0		0		4	LD,RT,VPL,VPM
MG	7	LGd,MRN,SPF,SUB,TH,VISa,VISam	1	POST	5	CA1,DG,LP,NB,VISp	2	MRN,NB	3	POST,TH,VISa	8	CA1,DG,LGd,LP,SPF,SUB,VISam,VISp
MOp	0		4	CP,LD,LSc,SSp	3	LSr,PT,VAL	3	CP,LD,LSc	3	PT,SSp,VAL	1	LSr
MOs	9	ACA,ACB,CA3,PO,SCig,SCsg,SNr,SUB,VISp	9	CA1,DG,LP,MRN,PAG,RN,SCm,VISa,VISam	23	CA,CL,DP,IC,ILA,LD,LGd,LH,LS,LSr,MB,MD,MS,OLF,ORB,PL,POST,RSP,SCs,TH,TT,VPL,VPM	5	ACA,CA1,DP,ILA,MB	18	ACB,CA3,DG,LS,MRN,ORB,PAG,PL,RN,RSP,SCig,SCm,SCs,SNr,SUB,TH,TT,VISp	18	CA,CL,IC,LD,LGd,LH,LP,LSr,MD,MS,OLF,PO,POST,SCsg,VISa,VISam,VPL,VPM
MRN	12	CA,CA1,DP,ILA,LGd,MOs,ORB,PAG,SCig,SCm,SCs,SCsg	9	MB,MG,MS,NB,POL,POST,RN,SPF,VISp	16	ACA,ACB,APN,CA2,DG,GPe,IC,LP,OLF,PL,RSP,TT,VISam,VISl,VISpm,VISrl	13	ACA,ACB,CA,CA1,DG,DP,GPe,IC,ILA,LGd,MB,MOs,SCs	13	MG,MS,NB,PAG,PL,POL,POST,RN,RSP,SCig,SCm,TT,VISp	11	APN,CA2,LP,OLF,ORB,SCsg,SPF,VISam,VISl,VISpm,VISrl
MS	5	ACA,DG,MB,MRN,PL	1	VISam	6	CA1,LGd,MOs,RN,SCm,SCs	9	ACA,CA1,DG,LGd,MB,MRN,PL,SCm,VISam	1	RN	2	MOs,SCs
NB	6	DG,MRN,POST,SPF,VISam,VISp	0		3	CA1,LP,MG	3	DG,MRN,VISp	2	MG,POST	4	CA1,LP,SPF,VISam
OLF	2	CA3,ORB	1	VISa	14	ACA,CA1,DG,MOs,MRN,PAG,PL,POST,RSP,SCm,SCs,SNr,SUB,TH	0		2	CA3,ORB	15	ACA,CA1,DG,MOs,MRN,PAG,PL,POST,RSP,SCm,SCs,SNr,SUB,TH,VISa
ORB	2	MB,SNr	3	MRN,OLF,SCm	15	ACA,CA1,CA3,DG,MOs,PAG,PL,POST,RSP,SCs,SUB,TH,VISa,VISam,VISp	2	MOs,OLF	4	MB,PAG,SCm,VISam	14	ACA,CA1,CA3,DG,MRN,PL,POST,RSP,SCs,SNr,SUB,TH,VISa,VISp
ORBm	2	LD,VPL	1	CA1	7	CA3,LSr,PL,TH,TT,VISam,VISl	5	CA1,CA3,LD,LSr,VISam	2	PL,TT	3	TH,VISl,VPL
OT	2	ACB,CP	0		5	CA3,LGd,SI,SNr,TH	0		0		7	ACB,CA3,CP,LGd,SI,SNr,TH
PAG	3	MB,MOs,SCm	1	MRN	7	CA1,OLF,ORB,RSP,SCs,VISam,VISp	3	MOs,MRN,ORB	0		8	CA1,MB,OLF,RSP,SCm,SCs,VISam,VISp
PIR	0		0		6	CA3,CP,EPd,LD,SSp,VPL	2	EPd,VPL	0		4	CA3,CP,LD,SSp
PL	10	LD,LGd,LP,PO,SCig,SCs,SUB,TH,VISam,VPL	4	CA,CA3,DG,MS	23	ACA,ACB,CA1,DP,IC,ILA,LH,LSr,MB,MD,MOs,MRN,OLF,ORB,ORBm,RN,RSP,SCm,SCsg,TT,VISa,VISl,VISp	14	ACA,ACB,CA1,CA3,DG,IC,ILA,LD,LP,LSr,MOs,MRN,ORBm,VISp	6	MS,RN,SCm,SUB,TT,VPL	17	CA,DP,LGd,LH,MB,MD,OLF,ORB,PO,RSP,SCig,SCs,SCsg,TH,VISa,VISam,VISl
PO	3	CL,LP,TT	10	ACA,CA1,DG,ILA,MOs,PL,RT,VISa,VISam,VISp	12	ACB,BMA,CA3,COA,LD,LS,LSr,MB,MD,RSP,SUB,VPM	3	LD,LP,MB	1	VISam	21	ACA,ACB,BMA,CA1,CA3,CL,COA,DG,ILA,LS,LSr,MD,MOs,PL,RSP,RT,SUB,TT,VISa,VISp,VPM
POL	10	CA1,MRN,POST,RSP,SCm,SCsg,SUB,VISl,VISp,VISrl	2	APN,VISam	6	DG,GPe,LP,MB,SCig,VISpm	3	DG,GPe,MRN	3	SCig,SCsg,VISl	12	APN,CA1,LP,MB,POST,RSP,SCm,SUB,VISam,VISp,VISpm,VISrl
POST	7	MG,MRN,SCsg,SPF,VISl,VISp,VISrl	7	CA1,DG,MB,NB,POL,SCm,VISpm	9	CA3,GPe,LP,MOs,OLF,ORB,SNr,TH,VISam	6	CA1,DG,MG,MRN,NB,VISp	3	MB,VISl,VISpm	14	CA3,GPe,LP,MOs,OLF,ORB,POL,SCm,SCsg,SNr,SPF,TH,VISam,VISrl
PT	1	LSr	2	CP,LSc	1	MOp	2	CP,MOp	0		2	LSc,LSr
RN	6	CA1,LGd,MOs,MRN,SCs,VISam	0		6	ACA,DG,MB,MS,PL,SCm	9	ACA,CA1,DG,LGd,MB,MOs,MRN,MS,PL	2	SCm,VISam	1	SCs
RSP	3	ACA,SCsg,VISpm	9	CA2,DG,LS,POL,SCm,SCs,TH,VISam,VISp	25	ACB,APN,CA1,CL,DP,IC,ILA,LGd,LH,LP,MB,MD,MOs,MRN,OLF,ORB,PAG,PL,PO,SCig,SUB,TT,VISa,VISrl,VPM	7	ACA,CA1,CA2,DG,MD,MOs,MRN	5	ACB,LS,SCig,TH,VISam	25	APN,CL,DP,IC,ILA,LGd,LH,LP,MB,OLF,ORB,PAG,PL,PO,POL,SCm,SCs,SCsg,SUB,TT,VISa,VISp,VISpm,VISrl,VPM
RT	2	PO,VPL	0		7	BMA,COA,LD,LP,MB,MEA,VPM	0		1	MB	8	BMA,COA,LD,LP,MEA,PO,VPL,VPM
SCig	2	APN,SCsg	3	MOs,MRN,PL	13	ACA,CA1,CA2,DG,DP,ILA,LP,POL,RSP,TT,VISp,VISpm,VISrl	6	DP,ILA,MOs,MRN,POL,RSP	2	SCsg,TT	10	ACA,APN,CA1,CA2,DG,LP,PL,VISp,VISpm,VISrl
SCm	14	CA,CA1,LGd,MB,MOs,ORB,POST,RSP,SCs,SCsg,TH,VISam,VISl,VISp	3	MRN,PAG,POL	10	ACA,CA3,DG,GPe,MS,OLF,PL,RN,SNr,VISrl	8	ACA,CA,DG,MOs,MRN,ORB,PL,RN	3	MB,MS,VISam	16	CA1,CA3,GPe,LGd,OLF,PAG,POL,POST,RSP,SCs,SCsg,SNr,TH,VISl,VISp,VISrl
SCs	1	RSP	5	ACA,MRN,PL,RN,SCm	11	CA1,DG,LGd,MB,MOs,MS,OLF,ORB,PAG,VISam,VISp	1	MOs	1	MRN	15	ACA,CA1,DG,LGd,MB,MS,OLF,ORB,PAG,PL,RN,RSP,SCm,VISam,VISp
SCsg	4	GPe,VISl,VISp,VISrl	12	ACA,CA1,DG,MB,MOs,MRN,POL,POST,RSP,SCig,SCm,VISam	11	ACB,APN,CA,CA2,DP,IC,ILA,LP,PL,TT,VISpm	6	CA1,DG,GPe,POL,SCig,VISrl	2	MB,VISl	19	ACA,ACB,APN,CA,CA2,DP,IC,ILA,LP,MOs,MRN,PL,POST,RSP,SCm,TT,VISam,VISp,VISpm
SI	1	ACB	0		6	CA3,CP,LGd,OT,SNr,TH	3	ACB,SNr,TH	0		4	CA3,CP,LGd,OT
SNr	2	CP,LGd	5	ACB,CA3,MOs,ORB,TH	10	BLA,CA1,EP,GPe,OLF,OT,POST,SCm,SI,VPM	4	ACB,CP,GPe,MOs	2	SI,TH	11	BLA,CA1,CA3,EP,LGd,OLF,ORB,OT,POST,SCm,VPM
SPF	1	MRN	4	MG,NB,POST,VISp	8	CA1,DG,LGd,LP,SUB,TH,VISa,VISam	2	DG,SUB	1	TH	10	CA1,LGd,LP,MG,MRN,NB,POST,VISa,VISam,VISp
SSp	1	MOp	2	CP,LD	11	AUD,CA1,CA3,EPd,LGd,MB,PIR,SSs,TH,VAL,VPL	3	CP,LD,MOp	1	VAL	10	AUD,CA1,CA3,EPd,LGd,MB,PIR,SSs,TH,VPL
SSs	3	CA3,LGd,TH	0		2	MB,SSp	0		0		5	CA3,LGd,MB,SSp,TH
SUB	1	LS	18	ACA,APN,CA1,CL,DG,LD,LH,LP,MD,MG,MOs,PL,POL,TH,VISa,VISam,VISp,VISpm	12	CA3,ILA,LGd,LSr,OLF,ORB,PO,RSP,SPF,TT,VPL,VPM	8	ACA,CA1,DG,LH,LP,MD,MOs,PL	9	LS,LSr,SPF,TH,TT,VISa,VISam,VISp,VISpm	14	APN,CA3,CL,ILA,LD,LGd,MG,OLF,ORB,PO,POL,RSP,VPL,VPM
TH	7	ACA,CP,LGd,RSP,SNr,SUB,VPL	8	AUD,DG,MB,MG,PL,SCm,SSs,VISam	22	ACB,CA1,CA3,LD,LH,LP,LS,LSr,MD,MOs,OLF,ORB,ORBm,OT,POST,SI,SPF,SSp,TT,VISa,VISl,VISp	13	ACA,CA1,LGd,LP,LSr,MB,MD,MG,MOs,RSP,SNr,SPF,SUB	6	AUD,CA3,SI,VISa,VISam,VPL	18	ACB,CP,DG,LD,LH,LS,OLF,ORB,ORBm,OT,PL,POST,SCm,SSp,SSs,TT,VISl,VISp
TT	1	ILA	3	PO,VISp,VPL	22	ACA,ACB,CA1,CA3,DG,DP,IC,LD,LP,LSr,MOs,MRN,ORBm,PL,RSP,SCig,SCsg,SUB,TH,VISa,VISam,VISl	11	CA3,DG,DP,ILA,LD,MOs,MRN,ORBm,PL,SCig,SUB	2	VISl,VPL	13	ACA,ACB,CA1,IC,LP,LSr,PO,RSP,SCsg,TH,VISa,VISam,VISp
VAL	0		0		3	LD,MOp,SSp	2	MOp,SSp	0		1	LD
VISa	7	ACA,LSr,MOs,OLF,PO,SUB,VPL	5	CA1,DG,ILA,LP,MG	14	CA3,CL,LD,LGd,LS,MD,ORB,PL,RSP,SPF,TH,TT,VISp,VPM	7	ACA,CA1,DG,LGd,MG,SUB,TH	3	ILA,LSr,VPL	16	CA3,CL,LD,LP,LS,MD,MOs,OLF,ORB,PL,PO,RSP,SPF,TT,VISp,VPM
VISam	9	MOs,MS,PO,POL,RSP,SCsg,SUB,TH,VPL	11	CA1,DG,LD,LH,LP,MG,NB,PL,RN,SCm,VISp	21	ACA,ACB,APN,CA,CA3,ILA,LGd,LS,LSr,MB,MD,MRN,ORB,ORBm,PAG,POST,SCs,SPF,TT,VISl,VISpm	16	ACA,APN,CA1,DG,LGd,LP,MB,MD,ORB,PO,RN,RSP,SCm,SUB,TH,VISp	7	CA3,LS,MS,ORBm,VISl,VISpm,VPL	18	ACB,CA,ILA,LD,LH,LSr,MG,MOs,MRN,NB,PAG,PL,POL,POST,SCs,SCsg,SPF,TT
VISl	1	VPL	9	CA1,CA3,DG,MB,POL,POST,SCm,SCsg,VISpm	11	GPe,LD,LSr,MRN,ORBm,PL,TH,TT,VISam,VISp,VISrl	8	CA1,DG,LD,POL,POST,SCsg,TT,VISam	5	CA3,MB,VISp,VISpm,VPL	8	GPe,LSr,MRN,ORBm,PL,SCm,TH,VISrl
VISp	10	ACB,LSr,MRN,PO,RSP,SPF,SUB,TT,VISam,VPL	13	ACA,CA1,DG,GPe,LS,MB,MOs,NB,POL,POST,SCm,SCsg,VISrl	18	CA3,DP,IC,ILA,LD,LGd,LH,LP,MD,MG,ORB,PAG,PL,SCig,SCs,TH,VISa,VISl	5	ACA,MOs,MRN,SUB,VISl	7	DG,MB,NB,PL,POST,VISam,VPL	29	ACB,CA1,CA3,DP,GPe,IC,ILA,LD,LGd,LH,LP,LS,LSr,MD,MG,ORB,PAG,PO,POL,RSP,SCig,SCm,SCs,SCsg,SPF,TH,TT,VISa,VISrl
VISpm	3	POST,SUB,VISl	5	APN,CA1,DG,LP,RSP	7	CA2,MRN,POL,SCig,SCsg,VISam,VISrl	5	CA1,POST,SUB,VISam,VISl	1	LP	9	APN,CA2,DG,MRN,POL,RSP,SCig,SCsg,VISrl
VISrl	1	VISp	6	CA1,DG,MB,POL,POST,SCsg	8	CA2,GPe,MRN,RSP,SCig,SCm,VISl,VISpm	0		2	MB,SCsg	13	CA1,CA2,DG,GPe,MRN,POL,POST,RSP,SCig,SCm,VISl,VISp,VISpm
VPL	2	EPd,TT	15	ACA,CA1,CA3,DG,LD,LGd,LSr,ORBm,PL,RT,TH,VISa,VISam,VISl,VISp	7	CP,MEA,MOs,PIR,SSp,SUB,VPM	14	ACA,CA1,CA3,DG,LGd,LSr,PL,TH,TT,VISa,VISam,VISl,VISp,VPM	2	CP,PIR	8	EPd,LD,MEA,MOs,ORBm,RT,SSp,SUB
VPM	3	CP,EP,GPe	1	MB	20	ACA,BLA,CA1,CA3,CL,DG,LD,LGd,LP,LS,MD,MEA,MOs,PO,RSP,RT,SNr,SUB,VISa,VPL	0		1	VPL	23	ACA,BLA,CA1,CA3,CL,CP,DG,EP,GPe,LD,LGd,LP,LS,MB,MD,MEA,MOs,PO,RSP,RT,SNr,SUB,VISa

## Sheet: Hub Statistics
Area	Test on External Hubs with Percentage method (p-value)	Corrected Test on External Hubs with Percentage method (adjusted p-value with FDR)	Test on Internal Hubs with Percentage method (p-value)	Corrected Test on Internal Hubs with Percentage method (adjusted p-value with FDR)	Test on External Hubs with Percentile method (p-value)	Corrected Test on External Hubs with Percentile method (adjusted p-value with FDR)	Test on Internal Hubs with Percentile method (p-value)	Corrected Test on Internal Hubs with Percentile method (adjusted p-value with FDR)	Test on External Hubs with Percentage method (p-value)	Number of External Hubs in the Loop-Like Population (Percentage method)	Number of External Hubs in the Loop-Like Population (Percentile method)	Number of Neurons in the Loop-Like Population	Number of External Hubs in the Non-Loop-Like Population (Percentage method)	Number of External Hubs in the Non-Loop-Like Population (Percentile method)	Number of Neurons in the Non-Loop-Like Population
ACA	1.35909e-39	1.60825e-38	0.00227084	0.0146573	1.35881e-18	2.41189e-17	3.38326e-05	0.000218374	1.35909e-39	169	72	228	12	0	147
ACB	3.08928e-08	6.85435e-08	0.000127835	0.00100848	0.00160537	0.00356191	0.0630407	0.166206	3.08928e-08	23	8	67	4	1	115
APN	4.67199e-11	1.18468e-10	1	1	0.000111166	0.000303568	0.0122737	0.0435716	4.67199e-11	65	16	99	11	0	70
CA1	3.5853e-65	2.54556e-63	2.98857e-17	1.06094e-15	1.12817e-24	8.01002e-23	5.62772e-09	3.99568e-07	3.5853e-65	206	85	355	17	5	400
CA3	5.83483e-25	3.18671e-24	0.000206227	0.00146421	1.75638e-12	1.03919e-11	0.380457	0.818559	5.83483e-25	67	29	113	6	0	152
CP	1.63276e-15	4.83026e-15	1	1	0.00182103	0.00391798	4.52521e-06	4.64955e-05	1.63276e-15	73	27	160	20	14	209
DG	1.30594e-44	3.09073e-43	0.0456555	0.207532	1.70953e-16	1.51721e-15	0.456703	0.953703	1.30594e-44	138	49	249	10	1	280
ILA	1.75129e-13	4.78236e-13	0.00423687	0.0250682	0.00063685	0.00150721	0.00120294	0.00474493	1.75129e-13	50	12	119	2	0	96
LD	1.21347e-10	2.97091e-10	0.993378	1	2.83433e-08	1.25773e-07	0.0289885	0.0894862	1.21347e-10	55	26	83	26	4	121
LGd	2.56464e-22	1.07111e-21	0.0467678	0.207532	3.74447e-12	2.04506e-11	0.0607986	0.166206	2.56464e-22	54	20	108	14	0	268
LP	6.3311e-19	2.36363e-18	4.03208e-05	0.000357847	4.39385e-05	0.000129985	0.000366631	0.00171129	6.3311e-19	55	14	96	31	7	285
LS	6.28946e-19	2.36363e-18	1.22812e-05	0.000145327	0.000977941	0.0022398	0.0201604	0.0681612	6.28946e-19	121	26	219	0	0	63
LSr	1.32478e-26	8.55085e-26	0.111787	0.417729	5.83055e-08	2.29983e-07	4.02379e-05	0.000238074	1.32478e-26	103	29	214	3	0	155
MB	5.5073e-31	4.88773e-30	0.402112	1	5.03463e-06	1.62481e-05	5.03463e-06	4.64955e-05	5.5073e-31	180	26	335	13	0	193
MD	0.000114058	0.000218869	0.767956	1	0.0118087	0.0226598	0.0872862	0.206577	0.000114058	31	16	139	0	0	42
MG	2.18923e-10	5.18118e-10	1	1	8.92834e-10	4.22608e-09	0.000115606	0.000631387	2.18923e-10	32	22	77	9	2	148
MOp	2.88962e-24	1.46545e-23	0.225103	0.72647	1.71916e-11	8.7186e-11	0.000809949	0.00338273	2.88962e-24	219	119	442	5	3	124
MOs	5.60094e-30	3.97667e-29	0.528626	1	1.03769e-06	3.6838e-06	3.54611e-08	1.25887e-06	5.60094e-30	154	28	277	25	2	247
MRN	7.71997e-23	3.42574e-22	0.0427377	0.207532	4.74643e-06	1.60475e-05	0.000175308	0.000889063	7.71997e-23	258	49	538	10	0	146
ORB	2.7082e-06	5.34117e-06	9.33054e-07	1.32494e-05	9.33054e-07	3.48667e-06	2.43534e-07	4.32272e-06	2.7082e-06	14	16	107	3	4	277
PL	6.65812e-19	2.36363e-18	1	1	0.000161296	0.000424148	0.057676	0.166206	6.65812e-19	130	21	270	9	0	134
PO	0.000540669	0.0010102	1	1	0.00257958	0.00538677	0.58039	1	0.000540669	31	10	101	19	2	148
POL	2.24474e-12	5.90284e-12	0.191424	0.647195	0.00569933	0.0115615	0.259478	0.575716	2.24474e-12	43	9	84	1	0	62
POST	1.82839e-16	6.1817e-16	0.968533	1	4.11882e-17	4.87393e-16	0.822174	1	1.82839e-16	90	68	135	7	0	73
RSP	3.21922e-14	9.1426e-14	0.0614357	0.256585	0.000323564	0.000820466	3.21246e-05	0.000218374	3.21922e-14	52	15	94	18	5	163
SCig	4.18114e-07	8.73121e-07	0.562035	1	2.45371e-05	7.57449e-05	0.00269447	0.0100688	4.18114e-07	56	43	303	1	1	101
SCm	1.46066e-07	3.14262e-07	0.125739	0.446374	0.00622429	0.0122757	0.0673111	0.170682	1.46066e-07	65	12	146	8	0	74
SNr	1.01039e-08	2.31412e-08	1	1	0.000566117	0.00138601	0.0748219	0.183185	1.01039e-08	25	11	76	0	0	69
SSp	1.99655e-16	6.44341e-16	0.91236	1	4.18484e-14	2.70112e-13	0.95955	1	1.99655e-16	142	117	258	12	8	109
SUB	5.5244e-54	1.96116e-52	4.18093e-28	2.96846e-26	1.65396e-21	5.87155e-20	1.51485e-07	3.58516e-06	5.5244e-54	215	85	336	8	0	221
TH	1.11452e-43	1.97828e-42	0.0820368	0.32359	4.56465e-16	3.601e-15	2.27773e-06	3.23438e-05	1.11452e-43	164	47	283	32	2	367
TT	2.53061e-06	5.13353e-06	0.338812	1	0.0198347	0.0370596	0.063205	0.166206	2.53061e-06	27	7	59	2	0	42
VISa	1.00013e-15	3.08734e-15	0.66149	1	0.000104433	0.00029659	0.63026	1	1.00013e-15	38	9	60	11	1	138
VISam	1.83432e-40	2.60473e-39	3.90252e-12	9.23597e-11	7.9248e-15	5.62661e-14	1.50929e-05	0.000119066	1.83432e-40	178	50	288	27	1	275
VISl	5.58891e-37	5.66875e-36	1.80068e-09	3.1962e-08	1.2138e-17	1.7236e-16	5.23893e-06	4.64955e-05	5.58891e-37	90	45	126	11	3	194
VISp	2.78309e-30	2.19555e-29	0.0151492	0.0827379	9.76581e-17	9.90532e-16	0.179794	0.411787	2.78309e-30	87	30	166	41	2	474
VISpm	1.16077e-23	5.49431e-23	2.25802e-05	0.000229027	1.45866e-19	3.45216e-18	0.000385643	0.00171129	1.16077e-23	69	37	105	19	0	192
VPL	3.82543e-26	2.26338e-25	1	1	4.15819e-08	1.73665e-07	0.0241274	0.0778657	3.82543e-26	67	24	107	0	0	98
